# Supplementary material for: Low, borderline and normal ankle-brachial index as a predictor of incidents outcomes in the Mediterranean based-population ARTPER cohort after 9 years follow-up
Source: PLoS One. 2019 Jan 23;14(1):e0209163. doi: 10.1371/journal.pone.0209163 (PMC6343871; doi:10.1371/journal.pone.0209163)
Supplement: S1 File — (XLS) [file pone.0209163.s004.xls]

## Sheet: ARTPER incidence
iam	ictus	cor	cer	inter	mortv	mortnv	cort	cert	intert	ts	sexe	edat	edat3	obesitat	obesab	fuma2	htahc	diabhc	hipercolhc	antihtahc	hipoliphc	hipoglichc	antiaghc	regicor	score	itb	itb3	coltot	hdl	ldl	event	eventt	iamt	ictust	mace	macet	ecv	ecvt	morbi	morbit
0	0	0	0	0	0	0	9.5551	9.5551	9.5551	9.5551	1	53.1061	0	0	0	0	0	0	0	0	0	0	0	4	0.401104	1.07273	0	220	49	105	0	9.5551	9.5551	9.5551	0	9.5551	0	9.5551	0	9.5551
0	0	0	0	0	0	0	9.20465	9.20465	9.20465	9.20465	1	60.0192	1	2	1	0	1	0	0	1	0	0	0	6	1.27277	1.29688	0	206	36	125	0	9.20465	9.20465	9.20465	0	9.20465	0	9.20465	0	9.20465
1	0	1	0	1	0	0	5.54141	9.46475	5.55784	9.46475	0	70.0233	2	2	1	0	0	0	1	0	0	0	0	5	3.98263	1.06667	0	232	55	167	1	5.54141	5.54141	9.46475	1	5.54141	1	5.54141	1	5.54141
0	0	0	0	0	0	0	9.79877	9.79877	9.79877	9.79877	0	68.7748	1	2	0	1	1	0	1	1	1	0	0	6	5.00238	1.08	0	211	64	118	0	9.79877	9.79877	9.79877	0	9.79877	0	9.79877	0	9.79877
0	0	0	0	0	0	0	4.26557	4.26557	4.26557	4.26557	0	57.4018	0	1	0	1	0	0	0	0	0	0	0	5	5.46907	1.07299	0	238	62	154	0	4.26557	4.26557	4.26557	0	4.26557	0	4.26557	0	4.26557
0	0	0	0	0	0	0	9.84805	9.84805	9.84805	9.84805	0	56.2026	0	0	0	1	0	0	1	0	0	0	0	4	1.99313	1.05455	0	278	53	207	0	9.84805	9.84805	9.84805	0	9.84805	0	9.84805	0	9.84805
0	0	0	0	0	0	0	9.5332	9.5332	9.5332	9.5332	1	63.5264	1	1	1	0	0	0	0	0	0	0	0	4	1.01756	1	0	223	55	144	0	9.5332	9.5332	9.5332	0	9.5332	0	9.5332	0	9.5332
0	0	0	0	0	0	0	9.52772	9.52772	9.52772	9.52772	0	59.0007	0	0	0	1	0	0	0	0	0	0	0	7	6.37695	1.25397	0	192	57	114	0	9.52772	9.52772	9.52772	0	9.52772	0	9.52772	0	9.52772
0	0	0	0	0	0	0	9.24572	9.24572	9.24572	9.24572	0	51.7974	0	0	0	1	0	0	1	0	1	0	0	9	5.21415	1.21429	0	248	50	172	0	9.24572	9.24572	9.24572	0	9.24572	0	9.24572	0	9.24572
0	0	0	0	0	0	0	9.75496	9.75496	9.75496	9.75496	1	68.5613	1	2	1	0	1	0	0	1	0	0	0	3	2.5501	1.06154	0	258	74	167	0	9.75496	9.75496	9.75496	0	9.75496	0	9.75496	0	9.75496
0	0	0	0	0	0	0	9.57426	9.57426	9.57426	9.57426	1	58.5681	0	2	1	0	0	0	1	0	1	0	0	3	1.02663	1.13636	0	267	79	171	0	9.57426	9.57426	9.57426	0	9.57426	0	9.57426	0	9.57426
0	0	0	0	0	0	0	8.62149	8.62149	8.62149	8.62149	0	50.7324	0	0	0	0	0	0	0	0	0	0	0	4	1.46992	1.17188	0	230	59	160	0	8.62149	8.62149	8.62149	0	8.62149	0	8.62149	0	8.62149
0	0	0	0	0	0	0	9.50582	9.50582	9.50582	9.50582	0	63.5592	1	1	0	1	0	0	1	0	0	0	0	7	4.69327	1.11765	0	237	48	148	0	9.50582	9.50582	9.50582	0	9.50582	0	9.50582	0	9.50582
0	0	0	0	0	0	1	8.88159	8.88159	8.88159	8.88159	1	79.5756	2	0	0	0	1	0	0	1	0	0	0	3	4.27718	1.01163	0	192	71	113	1	8.88159	8.88159	8.88159	0	8.88159	0	8.88159	0	8.88159
0	0	0	0	0	0	0	9.23751	9.23751	9.23751	9.23751	1	56.2875	0	1	1	1	0	0	1	0	0	0	0	3	1.45163	1.18462	0	271	76	172	0	9.23751	9.23751	9.23751	0	9.23751	0	9.23751	0	9.23751
0	0	0	0	0	0	0	9.51403	9.51403	9.51403	9.51403	0	77.9713	2	1	0	1	1	0	0	1	0	0	0	9	5.24911	1.21818	0	199	56	128	0	9.51403	9.51403	9.51403	0	9.51403	0	9.51403	0	9.51403
0	0	0	0	0	0	0	9.65092	9.65092	9.65092	9.65092	0	81.4648	2	2	1	0	1	0	0	1	0	0	0	9	8.12268	1.06977	0	261	61	158	0	9.65092	9.65092	9.65092	0	9.65092	0	9.65092	0	9.65092
0	0	0	0	0	0	0	9.48665	9.48665	9.48665	9.48665	1	66.694	1	1	0	0	0	0	0	0	0	0	0	4	2.42427	1.22034	0	209	56	133	0	9.48665	9.48665	9.48665	0	9.48665	0	9.48665	0	9.48665
0	0	0	0	0	0	0	9.84531	9.84531	9.84531	9.84531	0	66.5791	1	1	0	0	1	0	0	1	0	0	0	4	6.28346	1.0625	0	159	56	91	0	9.84531	9.84531	9.84531	0	9.84531	0	9.84531	0	9.84531
0	0	0	0	0	0	0	9.54415	9.54415	9.54415	9.54415	1	53.4921	0	0	0	1	0	0	1	0	0	0	0	3	0.525028	1.18	0	257	80	163	0	9.54415	9.54415	9.54415	0	9.54415	0	9.54415	0	9.54415
0	0	0	0	0	0	0	9.50034	9.50034	9.50034	9.50034	1	67.0034	1	2	1	0	1	0	0	1	0	0	0	4	2.7874	1.06061	0	233	75	142	0	9.50034	9.50034	9.50034	0	9.50034	0	9.50034	0	9.50034
0	0	0	0	0	0	0	6.44216	6.44216	6.44216	6.44216	1	55.3073	0	2	1	1	0	0	1	0	0	0	0	9	2.89363	1.02532	0	224	46	162	0	6.44216	6.44216	6.44216	0	6.44216	0	6.44216	0	6.44216
0	0	0	0	0	0	1	2.0835	2.0835	2.0835	2.0835	1	83.5702	2	0	0	0	0	0	0	0	0	0	0	4	5.9615	1.22892	0	178	51	96	1	2.0835	2.0835	2.0835	0	2.0835	0	2.0835	0	2.0835
0	0	0	0	0	0	0	8.99384	8.99384	8.99384	8.99384	0	60.2574	1	2	0	0	0	0	0	0	0	0	0	4	2.31911	1.17544	0	224	51	160	0	8.99384	8.99384	8.99384	0	8.99384	0	8.99384	0	8.99384
0	0	0	0	0	0	0	9.46475	9.46475	9.46475	9.46475	0	73.7851	2	1	0	0	1	0	1	0	0	0	0	12	13.6526	1.22727	0	236	48	166	0	9.46475	9.46475	9.46475	0	9.46475	0	9.46475	0	9.46475
0	0	0	0	0	0	0	8.42984	8.42984	8.42984	8.42984	1	60.6023	1	1	0	1	0	0	0	0	0	0	0	4	2.18029	1.30137	0	264	85	163	0	8.42984	8.42984	8.42984	0	8.42984	0	8.42984	0	8.42984
0	0	0	0	0	0	0	9.64271	9.64271	9.64271	9.64271	1	53.0486	0	0	1	0	0	0	0	0	0	0	0	2	0.312025	1	0	260	62	179	0	9.64271	9.64271	9.64271	0	9.64271	0	9.64271	0	9.64271
0	0	0	0	0	0	0	9.66188	9.66188	9.66188	9.66188	1	61.0732	1	2	1	0	0	1	1	0	1	0	0	7	5.98056	1.10294	0	208	51	142	0	9.66188	9.66188	9.66188	0	9.66188	0	9.66188	0	9.66188
0	0	0	0	0	0	0	7.27173	7.27173	7.27173	7.27173	1	86.6749	2	0	1	0	1	0	0	1	0	0	0	3	3.006	1.03125	0	223	82	122	0	7.27173	7.27173	7.27173	0	7.27173	0	7.27173	0	7.27173
0	0	0	0	0	0	0	9.74675	9.74675	9.74675	9.74675	1	70.5544	2	2	1	0	1	0	0	1	0	0	0	2	2.1709	1.14474	0	190	65	106	0	9.74675	9.74675	9.74675	0	9.74675	0	9.74675	0	9.74675
0	0	0	0	0	0	0	9.76865	9.76865	9.76865	9.76865	1	62.4942	1	2	1	0	0	0	1	0	1	0	0	4	1.60816	1.12698	0	245	53	181	0	9.76865	9.76865	9.76865	0	9.76865	0	9.76865	0	9.76865
0	0	0	0	0	0	0	4.19165	4.19165	4.19165	4.19165	0	59.54	0	2	1	1	0	1	1	0	1	0	0	21	16.8774	1.05797	0	297	43	194	0	4.19165	4.19165	4.19165	0	4.19165	0	4.19165	0	4.19165
0	0	0	0	0	0	0	9.57153	9.57153	9.57153	9.57153	1	51.4771	0	2	1	0	0	0	0	0	0	0	0	3	0.550551	1.04167	0	292	79	178	0	9.57153	9.57153	9.57153	0	9.57153	0	9.57153	0	9.57153
0	0	0	0	0	0	0	9.93018	9.93018	9.93018	9.93018	0	63.937	1	1	1	0	1	0	0	1	0	0	0	7	5.98013	1.01111	0	195	48	134	0	9.93018	9.93018	9.93018	0	9.93018	0	9.93018	0	9.93018
0	0	0	0	0	0	0	5.05681	5.05681	5.05681	5.05681	0	55.0828	0	0	0	1	0	0	0	0	0	0	0	4	1.5599	1.01667	0	243	46	148	0	5.05681	5.05681	5.05681	0	5.05681	0	5.05681	0	5.05681
0	0	0	0	0	0	0	9.68925	9.68925	9.68925	9.68925	1	60.4928	1	0	0	0	0	0	1	0	0	0	0	3	1.26211	1.12727	0	189	52	121	0	9.68925	9.68925	9.68925	0	9.68925	0	9.68925	0	9.68925
0	0	0	0	0	0	0	9.54141	9.54141	9.54141	9.54141	1	75.5756	2	1	1	0	1	1	0	1	0	1	1	7	9.56277	1.14865	0	192	46	106	0	9.54141	9.54141	9.54141	0	9.54141	0	9.54141	0	9.54141
0	0	0	0	0	0	0	8.3614	8.3614	8.3614	8.3614	1	53.1526	0	1	0	0	0	0	0	0	0	0	0	3	0.679527	1.14865	0	184	82	86	0	8.3614	8.3614	8.3614	0	8.3614	0	8.3614	0	8.3614
0	0	0	0	0	0	0	9.70021	9.70021	9.70021	9.70021	0	57.0103	0	1	0	1	0	0	0	0	0	0	0	3	1.89809	1.08333	0	246	62	166	0	9.70021	9.70021	9.70021	0	9.70021	0	9.70021	0	9.70021
0	0	0	0	0	0	0	9.68925	9.68925	9.68925	9.68925	1	65.1061	1	1	1	0	0	0	1	0	0	0	0	4	3.93586	1.02703	0	214	88	115	0	9.68925	9.68925	9.68925	0	9.68925	0	9.68925	0	9.68925
0	0	0	0	0	0	0	9.61259	9.61259	9.61259	9.61259	1	58.2478	0	0	0	0	0	1	1	0	0	1	0	5	2.29982	1.21818	0	236	48	155	0	9.61259	9.61259	9.61259	0	9.61259	0	9.61259	0	9.61259
0	0	0	0	0	0	0	9.53593	9.53593	9.53593	9.53593	1	70.2094	2	2	1	0	0	0	0	0	0	0	0	4	2.10976	1.06557	0	184	42	112	0	9.53593	9.53593	9.53593	0	9.53593	0	9.53593	0	9.53593
0	0	0	0	0	0	0	10.0205	10.0205	10.0205	10.0205	0	62.193	1	0	0	0	0	0	0	0	0	0	0	5	3.87414	1.01316	0	165	51	99	0	10.0205	10.0205	10.0205	0	10.0205	0	10.0205	0	10.0205
0	0	0	0	0	0	0	9.56879	9.56879	9.56879	9.56879	1	78.2533	2	2	1	0	1	1	0	1	0	1	0	8	10.0581	1.11268	0	165	37	80	0	9.56879	9.56879	9.56879	0	9.56879	0	9.56879	0	9.56879
0	0	0	0	0	0	0	8.43258	8.43258	8.43258	8.43258	0	50.0014	0	0	0	0	0	0	0	0	0	0	0	3	1.63373	1.25352	0	174	54	109	0	8.43258	8.43258	8.43258	0	8.43258	0	8.43258	0	8.43258
0	0	0	0	0	0	0	9.60986	9.60986	9.60986	9.60986	1	64.6927	1	2	1	0	0	0	1	0	1	0	0	3	1.93311	1	0	261	63	165	0	9.60986	9.60986	9.60986	0	9.60986	0	9.60986	0	9.60986
0	0	0	0	0	0	0	9.72485	9.72485	9.72485	9.72485	1	56.8843	0	2	1	0	0	0	0	0	0	0	0	4	0.577834	1.07273	0	155	40	103	0	9.72485	9.72485	9.72485	0	9.72485	0	9.72485	0	9.72485
1	0	1	0	1	0	0	0.0876112	9.4976	0.0903491	9.4976	0	68.5065	1	2	1	0	1	0	1	1	1	0	0	9	3.9315	1.10769	0	177	31	122	1	0.0876112	0.0876112	9.4976	1	0.0876112	1	0.0876112	1	0.0876112
0	0	0	0	0	0	0	8.34223	8.34223	8.34223	8.34223	0	63.8604	1	0	0	1	0	0	1	0	1	0	0	7	9.17508	1.14865	0	211	66	126	0	8.34223	8.34223	8.34223	0	8.34223	0	8.34223	0	8.34223
0	0	0	0	0	0	0	9.4757	9.4757	9.4757	9.4757	1	59.217	0	1	1	0	0	0	0	0	0	0	0	3	1.0788	1.01961	0	272	67	172	0	9.4757	9.4757	9.4757	0	9.4757	0	9.4757	0	9.4757
0	0	0	0	0	0	0	8.30116	8.30116	8.30116	8.30116	0	51.3484	0	2	1	0	0	1	1	0	1	0	0	4	3.18197	1.0597	0	257	60	169	0	8.30116	8.30116	8.30116	0	8.30116	0	8.30116	0	8.30116
0	0	0	0	0	0	0	9.89186	9.89186	9.89186	9.89186	1	57.9384	0	1	0	0	0	0	1	0	0	0	0	3	0.665391	1.26923	0	216	54	147	0	9.89186	9.89186	9.89186	0	9.89186	0	9.89186	0	9.89186
0	0	0	0	0	0	0	8.22177	8.22177	8.22177	8.22177	1	56.961	0	1	1	0	1	0	0	0	0	0	0	2	0.734872	1.14286	0	105	80	132	0	8.22177	8.22177	8.22177	0	8.22177	0	8.22177	0	8.22177
0	0	0	0	0	1	0	1.54689	1.54689	1.54689	1.54689	0	61.6235	1	1	0	1	0	0	1	0	0	0	0	5	2.84699	1.30189	0	188	35	135	1	1.54689	1.54689	1.54689	1	1.54689	1	1.54689	0	1.54689
0	0	0	0	0	0	0	9.80151	9.80151	9.80151	9.80151	1	64.5394	1	2	1	0	0	0	1	0	0	0	0	6	2.13952	1.12698	0	245	39	173	0	9.80151	9.80151	9.80151	0	9.80151	0	9.80151	0	9.80151
0	0	0	0	0	0	1	7.94524	7.94524	7.94524	7.94524	0	74.4531	2	1	0	1	0	0	1	0	0	0	0	7	6.20323	1.20253	0	212	62	135	1	7.94524	7.94524	7.94524	0	7.94524	0	7.94524	0	7.94524
0	0	0	0	0	0	0	8.23819	8.23819	8.23819	8.23819	1	59.8932	0	1	1	0	0	0	0	0	0	0	0	4	1.18505	1.13636	0	216	57	87	0	8.23819	8.23819	8.23819	0	8.23819	0	8.23819	0	8.23819
0	0	0	0	0	0	0	9.39083	9.39083	9.39083	9.39083	1	76.0684	2	1	1	0	1	0	0	1	0	0	0	4	2.27775	1.25	0	229	36	173	0	9.39083	9.39083	9.39083	0	9.39083	0	9.39083	0	9.39083
0	0	0	0	0	0	0	9.01574	9.01574	9.01574	9.01574	0	60.7529	1	1	0	1	0	0	0	0	0	0	0	9	6.05338	1.21333	0	253	55	180	0	9.01574	9.01574	9.01574	0	9.01574	0	9.01574	0	9.01574
0	0	0	0	0	0	0	8.96646	8.96646	8.96646	8.96646	1	59.0144	0	2	1	0	0	0	1	0	0	0	0	3	1.21481	1.11864	0	266	84	164	0	8.96646	8.96646	8.96646	0	8.96646	0	8.96646	0	8.96646
0	0	0	0	0	0	0	9.79055	9.79055	9.79055	9.79055	0	75.2772	2	1	1	1	1	0	1	1	1	0	1	12	4.42767	1.17143	0	195	41	128	0	9.79055	9.79055	9.79055	0	9.79055	0	9.79055	0	9.79055
0	0	0	0	0	0	0	9.42368	9.42368	9.42368	9.42368	1	55.6988	0	2	1	0	0	0	1	0	0	0	0	4	0.58845	1.20968	0	206	55	127	0	9.42368	9.42368	9.42368	0	9.42368	0	9.42368	0	9.42368
0	0	0	0	0	0	0	3.8193	3.8193	3.8193	3.8193	0	63.0527	1	2	1	1	1	0	1	1	1	0	0	13	12.2618	1.13433	0	312	53	230	0	3.8193	3.8193	3.8193	0	3.8193	0	3.8193	0	3.8193
0	0	0	0	0	0	0	7.45517	7.45517	7.45517	7.45517	0	56.8405	0	2	1	1	0	0	0	0	0	0	0	3	1.53869	1.22807	0	203	49	128	0	7.45517	7.45517	7.45517	0	7.45517	0	7.45517	0	7.45517
0	0	0	0	0	0	1	5.52224	5.52224	5.52224	5.52224	0	54.1656	0	2	1	1	0	0	0	1	0	0	1	9	6.05682	1.06154	0	279	59	169	1	5.52224	5.52224	5.52224	0	5.52224	0	5.52224	0	5.52224
0	0	0	0	0	0	0	9.66461	9.66461	9.66461	9.66461	1	54.3901	0	1	1	0	1	0	1	0	0	0	0	3	1.24872	1.22951	0	269	102	156	0	9.66461	9.66461	9.66461	0	9.66461	0	9.66461	0	9.66461
0	0	0	0	0	0	0	9.80972	9.80972	9.80972	9.80972	0	54.9979	0			1	0	1	0	0	0	1	0	8	5.87357	1.2029	0	183	49	120	0	9.80972	9.80972	9.80972	0	9.80972	0	9.80972	0	9.80972
0	0	0	0	0	0	0	9.97947	9.97947	9.97947	9.97947	0	61.1061	1	1	0	1	0	0	0	0	0	0	0	6	7.80326	1.09231	0	239	60	145	0	9.97947	9.97947	9.97947	0	9.97947	0	9.97947	0	9.97947
0	0	0	0	0	0	0	9.31417	9.31417	9.31417	9.31417	1	58.9432	0	1	1	0	1	0	1	1	1	0	0	7	1.46352	1.12676	0	209	40	131	0	9.31417	9.31417	9.31417	0	9.31417	0	9.31417	0	9.31417
0	0	0	0	0	0	0	9.60712	9.60712	9.60712	9.60712	1	54.0397	0	1	1	1	0	0	1	0	0	0	0	2	0.511063	1.05357	0	271	85	164	0	9.60712	9.60712	9.60712	0	9.60712	0	9.60712	0	9.60712
0	0	0	0	0	0	0	9.57974	9.57974	9.57974	9.57974	0	65.358	1	1	0	1	1	0	0	1	0	0	1	15	8.88545	1.17742	0	202	42	125	0	9.57974	9.57974	9.57974	0	9.57974	0	9.57974	0	9.57974
0	0	0	0	0	0	0	9.78782	9.78782	9.78782	9.78782	1	69.1307	1	1	1	1	0	0	1	0	0	0	0	4	5.07777	1.23077	0	205	60	131	0	9.78782	9.78782	9.78782	0	9.78782	0	9.78782	0	9.78782
0	0	0	0	0	0	0	9.64819	9.64819	9.64819	9.64819	1	51.1102	0	2	1	0	0	0	0	0	0	0	0	2	0.30142	1.15254	0	176	63	78	0	9.64819	9.64819	9.64819	0	9.64819	0	9.64819	0	9.64819
0	0	0	0	0	0	1	4.4627	4.4627	4.4627	4.4627	0	80.8405	2	0	0	1	0	0	1	0	0	0	0	6	3.61813	1.10169	0	272	66	183	1	4.4627	4.4627	4.4627	0	4.4627	0	4.4627	0	4.4627
0	0	0	0	0	0	0	9.26489	9.26489	9.26489	9.26489	0	60.1396	1	1	1	0	0	0	1	0	0	0	0	8	6.56003	1.3125	0	242	56	125	0	9.26489	9.26489	9.26489	0	9.26489	0	9.26489	0	9.26489
0	0	0	0	0	0	0	8.4627	8.4627	8.4627	8.4627	0	62.4887	1	1	0	1	1	0	1	1	0	0	0			1	0		49		0	8.4627	8.4627	8.4627	0	8.4627	0	8.4627	0	8.4627
0	0	0	0	0	0	0	9.3306	9.3306	9.3306	9.3306	1	80.6023	2	2	1	0	1	1	1	1	1	1	0	5	7.81787	1	0	182	48	108	0	9.3306	9.3306	9.3306	0	9.3306	0	9.3306	0	9.3306
0	0	0	0	0	0	0	9.70842	9.70842	9.70842	9.70842	0	62.872	1	2	1	0	0	1	0	0	0	1	0	8	6.16182	1.1791	0	179	38	107	0	9.70842	9.70842	9.70842	0	9.70842	0	9.70842	0	9.70842
0	0	0	0	0	0	0	8.40794	8.40794	8.40794	8.40794	1	53.6537	0	0	0	1	0	0	0	0	0	0	0	2	0.927626	1.0678	0	254	90	145	0	8.40794	8.40794	8.40794	0	8.40794	0	8.40794	0	8.40794
0	0	0	0	0	0	0	9.88912	9.88912	9.88912	9.88912	1	56.6735	0	2	1	0	0	0	1	0	0	0	0	5	1.31458	1.07246	0	291	85	188	0	9.88912	9.88912	9.88912	0	9.88912	0	9.88912	0	9.88912
0	0	0	0	0	0	0	8.44353	8.44353	8.44353	8.44353	1	74.8665	2	1	1	0	0	0	1	0	0	0	0	4	3.6002	1.16901	0	300	82	198	0	8.44353	8.44353	8.44353	0	8.44353	0	8.44353	0	8.44353
0	0	0	0	0	0	0	9.68652	9.68652	9.68652	9.68652	1	53.3744	0	0	0	1	0	0	0	0	0	0	0	2	0.650594	1.13208	0	184	58	100	0	9.68652	9.68652	9.68652	0	9.68652	0	9.68652	0	9.68652
0	0	0	0	0	0	0	8.50924	8.50924	8.50924	8.50924	1	66.3025	1	1	0	1	0	0	1	0	1	0	0	4	4.36579	1.16949	0	230	69	141	0	8.50924	8.50924	8.50924	0	8.50924	0	8.50924	0	8.50924
0	0	0	0	0	0	0	9.7796	9.7796	9.7796	9.7796	0	69.8946	1	1	1	1	0	0	0	0	0	0	0	6	3.2072	1.14493	0	182	41	125	0	9.7796	9.7796	9.7796	0	9.7796	0	9.7796	0	9.7796
0	0	0	0	0	0	0	9.7577	9.7577	9.7577	9.7577	0	79.7262	2	0	1	1	0	1	0	0	0	0	0	14	10.2546	1.23457	0	183	49	122	0	9.7577	9.7577	9.7577	0	9.7577	0	9.7577	0	9.7577
0	0	0	0	0	0	0	6.53525	6.53525	6.53525	6.53525	0	62.9405	1	1	0	0	0	0	1	0	1	0	0	8	3.98356	1.17742	0	217	34	147	0	6.53525	6.53525	6.53525	0	6.53525	0	6.53525	0	6.53525
0	0	0	0	0	0	0	9.81246	9.81246	9.81246	9.81246	1	54.4285	0	2	1	0	1	0	0	0	0	0	0	4	0.882672	1.2381	0	192	55	124	0	9.81246	9.81246	9.81246	0	9.81246	0	9.81246	0	9.81246
0	0	0	0	0	0	0	9.61807	9.61807	9.61807	9.61807	1	57.7632	0	1	1	1	0	0	0	0	0	0	0	5	2.33858	1.2	0	234	73	146	0	9.61807	9.61807	9.61807	0	9.61807	0	9.61807	0	9.61807
0	0	0	0	0	0	0	9.74675	9.74675	9.74675	9.74675	0	63.5318	1	0	0	1	0	1	1	1	1	1	1	7	11.274	1.15254	0	227	69	110	0	9.74675	9.74675	9.74675	0	9.74675	0	9.74675	0	9.74675
0	0	0	0	0	0	0	9.75496	9.75496	9.75496	9.75496	1	69.8672	1	2	1	0	1	0	1	1	1	0	0	4	2.43099	1.10294	0	261	45	176	0	9.75496	9.75496	9.75496	0	9.75496	0	9.75496	0	9.75496
0	0	0	0	0	0	0	9.30869	9.30869	9.30869	9.30869	0	68.7118	1	1	0	1	0	0	1	0	0	0	0	12	9.20371	1.13433	0	267	49	182	0	9.30869	9.30869	9.30869	0	9.30869	0	9.30869	0	9.30869
0	0	0	0	0	0	0	6.8501	6.8501	6.8501	6.8501	0	51.0089	0	0	0	1	0	0	0	0	0	0	0	7	2.72967	1.23636	0	267	52	171	0	6.8501	6.8501	6.8501	0	6.8501	0	6.8501	0	6.8501
1	0	1	0	1	0	0	6.64203	9.51129	6.64203	9.51129	0	60.7201	1	1	1	1	0	0	1	0	1	1	1	6	4.20577	1.21667	0	189	41	125	1	6.64203	6.64203	9.51129	1	6.64203	1	6.64203	1	6.64203
0	0	0	0	0	0	0	9.61533	9.61533	9.61533	9.61533	1	51.2361	0	2	1	0	0	0	0	0	0	0	0	5	0.363528	1.08571	0	191	36	99	0	9.61533	9.61533	9.61533	0	9.61533	0	9.61533	0	9.61533
0	0	0	0	0	0	0	9.295	9.295	9.295	9.295	1	52.7885	0	1	1	0	1	0	0	1	0	0	0	2	0.387841	1.06897	0	234	60	159	0	9.295	9.295	9.295	0	9.295	0	9.295	0	9.295
0	0	0	0	0	0	0	7.66324	7.66324	7.66324	7.66324	1	82.0726	2	2	1	0	0	0	1	0	1	0	0	7	6.24274	1.1236	0	228	38	161	1	7.66324	7.66324	7.66324	0	7.66324	0	7.66324	0	7.66324
0	0	0	0	0	0	0	8.17522	8.17522	8.17522	8.17522	0	73.2074	2	2	1	0	0	0	1	0	1	0	0	12	6.51337	1.21795	0	195	42	132	0	8.17522	8.17522	8.17522	0	8.17522	0	8.17522	0	8.17522
0	1	0	1	0	0	1	3.98357	3.48528	3.98357	3.98357	0	78.6393	2	1	1	1	0	1	0	0	0	1	1	9	8.06004	1.03797	0	133	43	70	1	3.48528	3.98357	3.48528	1	3.48528	1	3.48528	1	3.48528
0	0	0	0	0	0	0	9.3963	9.3963	9.3963	9.3963	0	52.8186	0	1	0	1	0	0	1	0	1	0	0	7	2.01827	1.14062	0	253	39	170	0	9.3963	9.3963	9.3963	0	9.3963	0	9.3963	0	9.3963
0	0	0	0	0	0	0	9.60986	9.60986	9.60986	9.60986	1	62.6311	1	2	1	0	0	0	1	0	1	0	0	2	1.66844	1.13235	0	183	61	109	0	9.60986	9.60986	9.60986	0	9.60986	0	9.60986	0	9.60986
0	0	0	0	0	0	0	8.30116	8.30116	8.30116	8.30116	0	52.9692	0	1	0	0	0	0	0	0	0	0	0	3	1.02829	1.2381	0	198	51	130	0	8.30116	8.30116	8.30116	0	8.30116	0	8.30116	0	8.30116
0	0	0	0	0	0	0	9.72758	9.72758	9.72758	9.72758	1	66.9624	1	1	1	0	1	0	1	1	0	0	0	3	1.67848	1.01538	0	235	46	162	0	9.72758	9.72758	9.72758	0	9.72758	0	9.72758	0	9.72758
0	0	0	0	0	0	1	5.32786	5.32786	5.32786	5.32786	1	71.7153	2	1	1	0	1	0	0	1	0	0	0	6	2.00169	1.17188	0	97	33	43	1	5.32786	5.32786	5.32786	0	5.32786	0	5.32786	0	5.32786
0	0	0	0	0	0	0	9.48392	9.48392	9.48392	9.48392	0	66.7844	1	1	1	0	0	0	0	0	0	0	0	9	7.36838	1.16901	0	207	47	139	0	9.48392	9.48392	9.48392	0	9.48392	0	9.48392	0	9.48392
0	0	0	0	0	0	0	9.64545	9.64545	9.64545	9.64545	1	57.9685	0	1	1	1	0	0	0	0	0	0	0	7	0.791152	1.22807	0	170	30	130	0	9.64545	9.64545	9.64545	0	9.64545	0	9.64545	0	9.64545
0	0	0	0	0	0	0	8.50924	8.50924	8.50924	8.50924	0	74.5955	2	0	0	0	1	0	1	1	1	0	0	8	9.2961	1.26506	0	232	66	152	0	8.50924	8.50924	8.50924	0	8.50924	0	8.50924	0	8.50924
0	0	0	0	0	0	0	9.41821	9.41821	9.41821	9.41821	0	59.154	0	1	1	1	1	0	1	1	1	0	0	5	2.98951	1.25	0	167	49	105	0	9.41821	9.41821	9.41821	0	9.41821	0	9.41821	0	9.41821
0	0	0	0	0	0	0	9.80151	9.80151	9.80151	9.80151	0	78.4997	2	1	0	1	1	0	0	0	0	0	0	10	6.62085	1.15942	0	235	58	161	0	9.80151	9.80151	9.80151	0	9.80151	0	9.80151	0	9.80151
0	0	0	0	0	0	0	9.37988	9.37988	9.37988	9.37988	1	54.7351	0	2	1	0	0	0	0	0	0	0	0	4	0.729607	1.09722	0	247	50	175	0	9.37988	9.37988	9.37988	0	9.37988	0	9.37988	0	9.37988
0	0	0	0	0	0	0	9.92471	9.92471	9.92471	9.92471	1	51.729	0	0	0	0	0	0	1	0	0	0	0	2	0.389728	1.07273	0	289	80	199	0	9.92471	9.92471	9.92471	0	9.92471	0	9.92471	0	9.92471
0	0	0	0	0	0	0	9.86721	9.86721	9.86721	9.86721	1	63.7782	1	2	1	0	1	0	1	1	0	0	0	3	2.19753	1.01449	0	237	81	140	0	9.86721	9.86721	9.86721	0	9.86721	0	9.86721	0	9.86721
0	0	0	0	0	0	0	8.282	8.282	8.282	8.282	1	63.5647	1	2	1	0	1	0	1	1	1	0	0	6	2.65822	1.18841	0	261	51	159	0	8.282	8.282	8.282	0	8.282	0	8.282	0	8.282
0	0	0	0	0	0	0	9.42094	9.42094	9.42094	9.42094	0	60.1478	1	2	0	0	0	0	0	0	0	0	0	5	3.16249	1.0678	0	193	53	129	0	9.42094	9.42094	9.42094	0	9.42094	0	9.42094	0	9.42094
0	0	0	0	0	0	1	2.15743	2.15743	2.15743	2.15743	0	61.7358	1	0	0	1	0	0	0	0	0	0	0	10	11.3782	1	0	260	93	150	1	2.15743	2.15743	2.15743	0	2.15743	0	2.15743	0	2.15743
0	0	0	0	0	0	1	6.51608	6.51608	6.51608	6.51608	1	78.2396	2	0	0	0	0	0	1	0	1	0	0	6	3.25676	1.06667	0	238	36	163	1	6.51608	6.51608	6.51608	0	6.51608	0	6.51608	0	6.51608
0	0	0	0	0	0	0	9.86721	9.86721	9.86721	9.86721	1	53.7741	0	2	1	0	0	0	0	0	0	0	0	6	0.635754	1.1194	0	220	39	156	0	9.86721	9.86721	9.86721	0	9.86721	0	9.86721	0	9.86721
0	0	0	0	0	0	0	9.36619	9.36619	9.36619	9.36619	1	55.1677	0	2	1	1	1	1	1	1	1	1	0	10	5.8895	1.09524	0	203	55	122	0	9.36619	9.36619	9.36619	0	9.36619	0	9.36619	0	9.36619
0	0	0	0	0	0	0	9.47296	9.47296	9.47296	9.47296	1	59.6742	0	1	1	0	1	0	0	0	0	0	0	7	1.67163	1.12308	0	251	48	185	0	9.47296	9.47296	9.47296	0	9.47296	0	9.47296	0	9.47296
0	0	0	0	0	0	0	9.20192	9.20192	9.20192	9.20192	0	51.7591	0	0	0	1	0	0	0	0	0	0	0	2	1.49215	1.18182	0	176	71	92	0	9.20192	9.20192	9.20192	0	9.20192	0	9.20192	0	9.20192
0	0	0	0	0	0	0	9.06502	9.06502	9.06502	9.06502	1	71.0856	2	2	1	0	1	1	1	0	1	1	0	11	17.0084	1.16667	0	210	49	140	0	9.06502	9.06502	9.06502	0	9.06502	0	9.06502	0	9.06502
0	0	0	0	0	0	0	8.56947	8.56947	8.56947	8.56947	1	53.7741	0	1	0	0	0	0	0	0	0	0	0	5	0.662805	1.08219	0	187	43	113	0	8.56947	8.56947	8.56947	0	8.56947	0	8.56947	0	8.56947
0	1	1	1	0	0	0	1.55784	5.50856	9.60438	9.60438	0	73.0322	2	1	0	0	1	0	1	1	0	0	0	7	6.79474	1.2	0	218	66	136	1	1.55784	9.60438	5.50856	1	5.50856	1	1.55784	1	1.55784
0	0	0	0	0	0	0	9.45927	9.45927	9.45927	9.45927	0	57.4045	0	2	1	0	0	0	0	0	0	0	0	4	1.93397	1.25	0	197	45	130	0	9.45927	9.45927	9.45927	0	9.45927	0	9.45927	0	9.45927
0	0	0	0	0	0	0	9.62355	9.62355	9.62355	9.62355	0	66.1218	1	1	1	1	1	0	1	1	1	0	0	6	4.28985	1	0	211	52	136	0	9.62355	9.62355	9.62355	0	9.62355	0	9.62355	0	9.62355
0	0	0	0	0	0	0	9.12526	9.12526	9.12526	9.12526	1	63.217	1	0	0	0	0	0	1	0	0	0	0	4	2.28045	1.2	0	201	68	139	0	9.12526	9.12526	9.12526	0	9.12526	0	9.12526	0	9.12526
0	0	0	0	0	0	0	9.58248	9.58248	9.58248	9.58248	1	68.2081	1	0	0	0	0	0	1	0	1	0	0	4	4.24458	1.08197	0	219	68	133	0	9.58248	9.58248	9.58248	0	9.58248	0	9.58248	0	9.58248
0	0	0	0	0	0	0	10.0233	10.0233	10.0233	10.0233	1	68.731	1	1	1	1	0	0	0	0	0	0	0	7	8.15352	1	0	276	53	194	0	10.0233	10.0233	10.0233	0	10.0233	0	10.0233	0	10.0233
0	0	0	0	0	0	0	9.86174	9.86174	9.86174	9.86174	1	66.5818	1	2	1	0	1	0	1	0	0	0	0	5	4.43315	1.16418	0	291	70	166	0	9.86174	9.86174	9.86174	0	9.86174	0	9.86174	0	9.86174
0	0	0	1	0	0	0	9.64271	5.77139	9.64271	9.64271	0	73.6783	2	1	1	1	1	0	0	1	0	0	0	18	15.0835	1.24	0	226	52	150	1	5.77139	9.64271	9.64271	0	9.64271	1	5.77139	1	5.77139
0	0	0	0	0	0	0	9.67556	9.67556	9.67556	9.67556	1	68.8104	1	1	1	0	1	1	1	0	1	0	0	7	12.7541	1.11801	0	152	50	85	0	9.67556	9.67556	9.67556	0	9.67556	0	9.67556	0	9.67556
0	0	0	0	0	0	0	9.50308	9.50308	9.50308	9.50308	0	58.3655	0	2	1	1	1	0	1	1	0	0	0	5	2.98983	1.02381	0	190	47	118	0	9.50308	9.50308	9.50308	0	9.50308	0	9.50308	0	9.50308
0	0	0	0	0	0	0	9.52225	9.52225	9.52225	9.52225	0	52.9446	0	0	0	0	0	0	0	0	0	0	0	3	1.10628	1.16364	0	221	43	158	0	9.52225	9.52225	9.52225	0	9.52225	0	9.52225	0	9.52225
0	0	0	0	0	0	0	9.65914	9.65914	9.65914	9.65914	1	56.063	0	0	0	0	0	0	1	0	0	0	0	3	0.485335	1.19298	0	259	55	187	0	9.65914	9.65914	9.65914	0	9.65914	0	9.65914	0	9.65914
0	0	0	0	0	0	0	8.19986	8.19986	8.19986	8.19986	0	56.23	0	1	1	1	0	0	0	0	0	0	0	9	4.19632	1.17647	0	178	40	113	0	8.19986	8.19986	8.19986	0	8.19986	0	8.19986	0	8.19986
0	0	0	0	0	0	0	8.64613	8.64613	8.64613	8.64613	1	54.757	0	2	1	0	1	1	1	1	1	1	0	10	4.17801	1	0	247	45	165	0	8.64613	8.64613	8.64613	0	8.64613	0	8.64613	0	8.64613
0	0	0	0	0	0	1	3.57837	3.57837	3.57837	3.57837	1	65.9713	1	1	0	0	0	0	1	0	0	0	0	3	2.41947	1.07246	0	235	90	133	1	3.57837	3.57837	3.57837	0	3.57837	0	3.57837	0	3.57837
0	0	0	0	0	0	0	9.40999	9.40999	9.40999	9.40999	1	51.8357	0	2	0	0	1	0	1	1	0	0	0	2	0.366303	1.08065	0	265	83	163	0	9.40999	9.40999	9.40999	0	9.40999	0	9.40999	0	9.40999
0	0	0	0	0	0	0	9.34429	9.34429	9.34429	9.34429	0	58.4312	0	2	1	1	1	0	1	1	1	0	0	9	5.24043	1.08333	0	216	38	144	0	9.34429	9.34429	9.34429	0	9.34429	0	9.34429	0	9.34429
0	0	0	0	0	0	0	7.15127	7.15127	7.15127	7.15127	1	60.2738	1	2	1	0	1	1	1	1	1	1	0	13	9.43701	1.0241	0	195	42	122	0	7.15127	7.15127	7.15127	0	7.15127	0	7.15127	0	7.15127
0	0	0	0	0	0	1	0.161533	0.161533	0.161533	0.161533	0	66.9295	1	1	0	1	1	1	1	1	1	1	0	13	40.6584	1.2	0	217	91	111	1	0.161533	0.161533	0.161533	0	0.161533	0	0.161533	0	0.161533
0	0	0	0	0	0	0	9.62355	9.62355	9.62355	9.62355	1	65.744	1	2	1	0	1	0	0	1	0	0	0	3	2.36138	1.06667	0	188	62	108	0	9.62355	9.62355	9.62355	0	9.62355	0	9.62355	0	9.62355
0	0	0	0	0	0	0	9.84257	9.84257	9.84257	9.84257	0	59.8001	0	0	0	1	0	0	1	0	0	0	0	18	9.76144	1.01389	0	294	43	202	0	9.84257	9.84257	9.84257	0	9.84257	0	9.84257	0	9.84257
0	0	0	0	0	0	0	9.37988	9.37988	9.37988	9.37988	1	71.1047	2	1	1	0	1	1	1	1	1	1	1	6	10.2308	1.32353	0	153	47	87	0	9.37988	9.37988	9.37988	0	9.37988	0	9.37988	0	9.37988
0	0	0	0	0	0	0	9.41547	9.41547	9.41547	9.41547	1	55.2772	0	2	1	0	1	1	0	1	0	1	0	8	6.26218	1.0375	0	180	56	107	0	9.41547	9.41547	9.41547	0	9.41547	0	9.41547	0	9.41547
0	0	0	0	0	0	0	9.90828	9.90828	9.90828	9.90828	1	66.6913	1	2	1	0	1	0	0	1	0	0	0	3	2.40767	1.05333	0	213	72	123	0	9.90828	9.90828	9.90828	0	9.90828	0	9.90828	0	9.90828
0	0	0	0	0	0	0	9.42642	9.42642	9.42642	9.42642	1	54.0643	0	1	1	1	0	0	0	0	0	0	1	2	0.709504	1.07018	0	256	68	167	0	9.42642	9.42642	9.42642	0	9.42642	0	9.42642	0	9.42642
0	0	0	0	0	0	0	9.23751	9.23751	9.23751	9.23751	1	71.5811	2	2	1	0	0	0	0	0	0	0	0	4	4.32481	1.19048	0	240	64	162	0	9.23751	9.23751	9.23751	0	9.23751	0	9.23751	0	9.23751
1	0	1	0	0	0	0	2.6037	9.3306	9.3306	9.3306	0	62.8255	1	1	1	1	0	1	0	0	0	0	0	8	9.20984	1.2	0	176	46	114	1	2.6037	2.6037	9.3306	1	2.6037	1	2.6037	1	2.6037
0	0	0	0	0	0	0	8.39973	8.39973	8.39973	8.39973	1	71.4168	2	1	0	0	0	0	0	0	0	0	0	3	2.80079	1.11765	0	188	60	108	0	8.39973	8.39973	8.39973	0	8.39973	0	8.39973	0	8.39973
0	0	0	0	0	0	0	9.36619	9.36619	9.36619	9.36619	0	52.6215	0	0	0	1	0	0	0	0	0	0	0	4	0.701489	1.05085	0	165	33	111	0	9.36619	9.36619	9.36619	0	9.36619	0	9.36619	0	9.36619
0	0	0	0	0	0	0	9.63176	9.63176	9.63176	9.63176	0	54.1136	0	0	0	1	0	0	1	0	0	0	0	2	0.913014	1.1875	0	186	52	123	0	9.63176	9.63176	9.63176	0	9.63176	0	9.63176	0	9.63176
0	0	0	0	0	0	1	7.154	7.154	7.154	7.154	0	65.399	1	2	0	0	1	0	0	1	0	0	0	5	3.7104	1.08235	0	187	46	112	1	7.154	7.154	7.154	0	7.154	0	7.154	0	7.154
0	0	0	0	0	0	0	9.76591	9.76591	9.76591	9.76591	0	54.0233	0	1	1	1	0	0	1	0	1	0	0	3	1.95911	1.16667	0	269	69	179	0	9.76591	9.76591	9.76591	0	9.76591	0	9.76591	0	9.76591
0	0	0	0	0	1	0	5.11431	5.11431	5.11431	5.11431	1	77.8453	2	2	1	0	1	0	0	1	0	0	0	4	4.00472	1.1875	0	146	46	84	1	5.11431	5.11431	5.11431	1	5.11431	1	5.11431	0	5.11431
0	0	0	0	0	0	0	6.57906	6.57906	6.57906	6.57906	1	60.3149	1	1	1	0	1	0	1	1	1	0	0	4	1.05735	1.21311	0	237	43	156	0	6.57906	6.57906	6.57906	0	6.57906	0	6.57906	0	6.57906
0	0	0	0	0	0	0	9.12526	9.12526	9.12526	9.12526	1	58.4531	0	0	0	1	0	0	1	0	0	0	0	3	0.790897	1.16129	0	213	68	135	0	9.12526	9.12526	9.12526	0	9.12526	0	9.12526	0	9.12526
0	0	0	0	0	0	0	8.9692	8.9692	8.9692	8.9692	0	54.8693	0	2	0	0	1	0	1	1	0	0	0	5	2.60381	1.21429	0	222	51	147	0	8.9692	8.9692	8.9692	0	8.9692	0	8.9692	0	8.9692
0	0	0	0	0	0	0	9.3306	9.3306	9.3306	9.3306	1	67.9425	1	0	1	0	0	0	1	0	1	0	0	3	2.0138	1.11111	0	222	72	118	0	9.3306	9.3306	9.3306	0	9.3306	0	9.3306	0	9.3306
0	0	0	0	0	0	1	2.07529	2.07529	2.07529	2.07529	1	71.9808	2	1	1	0	1	0	0	1	0	0	0	2	1.70126	1.14062	0	145	73	57	1	2.07529	2.07529	2.07529	0	2.07529	0	2.07529	0	2.07529
0	0	0	0	0	0	0	9.83162	9.83162	9.83162	9.83162	0	54.7817	0	1	0	1	0	0	1	0	1	0	0	3	1.52559	1.04478	0	166	47	99	0	9.83162	9.83162	9.83162	0	9.83162	0	9.83162	0	9.83162
0	0	0	0	0	0	0	9.47844	9.47844	9.47844	9.47844	1	54.1081	0	1	1	0	0	0	1	0	0	0	0	2	0.355187	1.14	0	268	57	153	0	9.47844	9.47844	9.47844	0	9.47844	0	9.47844	0	9.47844
0	0	0	0	0	0	0	9.30322	9.30322	9.30322	9.30322	0	54.8857	0	2	1	1	0	0	0	0	0	0	0	3	1.20967	1.13333	0	191	58	119	0	9.30322	9.30322	9.30322	0	9.30322	0	9.30322	0	9.30322
0	0	0	0	0	0	0	9.88912	9.88912	9.88912	9.88912	0	57.1444	0	2	1	0	1	0	0	1	0	0	0	2	1.92866	1.1194	0	193	74	101	0	9.88912	9.88912	9.88912	0	9.88912	0	9.88912	0	9.88912
0	0	0	0	0	0	1	9.02396	9.02396	9.02396	9.02396	0	79.6277	2	1	1	0	1	1	0	1	0	0	0	20	8.77619	1.14286	0	200	33	140	1	9.02396	9.02396	9.02396	0	9.02396	0	9.02396	0	9.02396
0	0	0	0	0	0	0	8.29569	8.29569	8.29569	8.29569	0	61.9028	1	0	0	0	0	0	0	0	0	0	0	3	3.38834	1.20588	0	215	64	130	0	8.29569	8.29569	8.29569	0	8.29569	0	8.29569	0	8.29569
0	0	0	0	0	0	0	9.62902	9.62902	9.62902	9.62902	1	62.7844	1	0	0	0	0	0	1	0	1	0	0	2	0.767603	1.01835	0	228	63	144	0	9.62902	9.62902	9.62902	0	9.62902	0	9.62902	0	9.62902
0	0	0	0	0	0	0	9.63997	9.63997	9.63997	9.63997	1	57.7796	0	1	1	1	1	0	1	0	0	0	0	13	4.05868	1.10526	0	299	43	215	0	9.63997	9.63997	9.63997	0	9.63997	0	9.63997	0	9.63997
0	0	0	0	0	0	0	8.62423	8.62423	8.62423	8.62423	1	51.1732	0	0	0	0	0	0	0	0	0	0	0	2	0.325796	1.09677	0	197	77	108	0	8.62423	8.62423	8.62423	0	8.62423	0	8.62423	0	8.62423
0	0	0	0	0	0	0	9.72758	9.72758	9.72758	9.72758	0	65.2485	1	2	1	1	1	1	0	1	0	0	0	6	9.91952	1.05797	0	232	69	132	0	9.72758	9.72758	9.72758	0	9.72758	0	9.72758	0	9.72758
0	0	0	0	0	0	1	3.30185	3.30185	3.30185	3.30185	0	79.7864	2	0	0	0	0	0	0	0	0	0	0	8	7.76784	1.32727	0	218	61	140	1	3.30185	3.30185	3.30185	0	3.30185	0	3.30185	0	3.30185
0	0	0	0	0	0	0	9.38809	9.38809	9.38809	9.38809	0	67.6715	1	1	1	1	1	0	0	1	0	0	0	8	5.88153	1.12857	0	234	47	160	0	9.38809	9.38809	9.38809	0	9.38809	0	9.38809	0	9.38809
0	0	0	0	0	0	0	9.63723	9.63723	9.63723	9.63723	0	81.0267	2	2	1	0	0	0	0	0	1	0	0	13	6.63207	1.23881	0	174	41	119	0	9.63723	9.63723	9.63723	0	9.63723	0	9.63723	0	9.63723
0	0	0	0	0	0	0	9.46475	9.46475	9.46475	9.46475	0	75.9261	2	2	1	1	1	0	1	1	1	0	0	8	4.08869	1	0	211	54	131	0	9.46475	9.46475	9.46475	0	9.46475	0	9.46475	0	9.46475
0	0	0	0	0	0	0	9.98494	9.98494	9.98494	9.98494	0	53.8316	0	1	0	1	0	0	0	0	0	0	0	4	2.24393	1.24194	0	183	46	127	0	9.98494	9.98494	9.98494	0	9.98494	0	9.98494	0	9.98494
0	0	0	0	0	0	0	9.36619	9.36619	9.36619	9.36619	1	77.5962	2	2	1	0	1	0	1	0	0	0	0	3	4.39181	1.10989	0	214	69	140	0	9.36619	9.36619	9.36619	0	9.36619	0	9.36619	0	9.36619
0	0	0	0	0	0	0	9.7577	9.7577	9.7577	9.7577	1	55.9808	0	1	1	1	1	0	1	0	1	0	0	7	3.73628	1.03261	0	284	63	127.8	0	9.7577	9.7577	9.7577	0	9.7577	0	9.7577	0	9.7577
0	0	0	0	0	0	0	9.87817	9.87817	9.87817	9.87817	0	62.1711	1	1	1	1	0	0	0	0	0	0	0	8	5.95305	1.15625	0	228	36	157	0	9.87817	9.87817	9.87817	0	9.87817	0	9.87817	0	9.87817
0	0	0	0	0	0	0	9.68378	9.68378	9.68378	9.68378	1	53.2293	0	1	1	0	0	0	0	0	0	0	0	2	0.394656	1	0	251	61	167	0	9.68378	9.68378	9.68378	0	9.68378	0	9.68378	0	9.68378
0	0	0	0	0	0	0	9.69199	9.69199	9.69199	9.69199	1	63.9151	1	1	1	0	0	1	0	0	0	1	1	5	7.01499	1.17188	0	201	78	109	0	9.69199	9.69199	9.69199	0	9.69199	0	9.69199	0	9.69199
0	0	0	0	0	0	0	9.67556	9.67556	9.67556	9.67556	1	52.1287	0	2	1	0	0	0	0	0	0	0	0	3	0.425104	1.15385	0	196	56	121	0	9.67556	9.67556	9.67556	0	9.67556	0	9.67556	0	9.67556
0	0	0	0	0	0	0	9.52772	9.52772	9.52772	9.52772	1	59.7974	0	1	0	0	0	0	0	1	1	0	0	4	1.38244	1.01613	0	270	52	162	0	9.52772	9.52772	9.52772	0	9.52772	0	9.52772	0	9.52772
0	0	0	0	0	0	0	9.75222	9.75222	9.75222	9.75222	0	60.0465	1	1	0	1	0	0	1	0	1	0	0	5	2.63013	1.27419	0	266	48	195	0	9.75222	9.75222	9.75222	0	9.75222	0	9.75222	0	9.75222
0	0	0	0	0	0	0	9.83436	9.83436	9.83436	9.83436	0	71.5209	2	1	0	1	1	0	1	1	1	0	0	8	4.77408	1.20833	0	216	54	144	0	9.83436	9.83436	9.83436	0	9.83436	0	9.83436	0	9.83436
1	0	1	0	0	0	0	8.90075	9.42368	9.42368	9.42368	1	68.5448	1	2	1	0	1	0	1	1	1	0	0	6	2.44831	1.30645	0	224	49	117	1	8.90075	8.90075	9.42368	1	8.90075	1	8.90075	1	8.90075
0	0	0	0	0	0	0	9.74127	9.74127	9.74127	9.74127	0	70.4969	2	1	0	1	0	0	1	0	0	0	0	7	3.96523	1.18033	0	259	56	180	0	9.74127	9.74127	9.74127	0	9.74127	0	9.74127	0	9.74127
0	0	0	0	0	0	1	5.34428	5.34428	5.34428	5.34428	1	76.3477	2	2	1	0	1	0	1	1	1	0	0	6	6.35188	1.16667	0	224	49	159	1	5.34428	5.34428	5.34428	0	5.34428	0	5.34428	0	5.34428
0	0	0	0	0	0	0	9.82341	9.82341	9.82341	9.82341	1	53.9055	0	1	0	1	0	0	1	0	1	0	0	3	0.663596	1.36364	0	200	87	101	0	9.82341	9.82341	9.82341	0	9.82341	0	9.82341	0	9.82341
0	0	0	0	0	0	1	5.06502	5.06502	5.06502	5.06502	0	63.0773	1	1	0	1	1	0	0	1	0	0	0	12	7.8014	1.16923	0	247	47	152	1	5.06502	5.06502	5.06502	0	5.06502	0	5.06502	0	5.06502
0	0	0	0	0	0	0	9.91376	9.91376	9.91376	9.91376	1	69.3854	1	0	0	0	1	0	1	1	1	0	0	3	2.06295	1.15385	0	229	87	132	0	9.91376	9.91376	9.91376	0	9.91376	0	9.91376	0	9.91376
0	0	0	0	0	0	1	8.98015	8.98015	8.98015	8.98015	0	60.0192	1	2	1	1	0	0	0	0	0	0	0	6	4.02197	1.23636	0	206	48	99	1	8.98015	8.98015	8.98015	0	8.98015	0	8.98015	0	8.98015
0	0	0	0	0	0	1	8.09583	8.09583	8.09583	8.09583	1	78.2094	2	1	1	0	1	1	1	1	1	0	0	7	11.8133	1.0274	0	202	59	118	1	8.09583	8.09583	8.09583	0	8.09583	0	8.09583	0	8.09583
0	0	0	0	0	0	0	8.3039	8.3039	8.3039	8.3039	1	59.7837	0	1	1	0	0	0	1	0	1	0	0	3	1.16936	1.14085	0	182	57	104	0	8.3039	8.3039	8.3039	0	8.3039	0	8.3039	0	8.3039
0	0	0	0	0	0	0	9.68925	9.68925	9.68925	9.68925	0	51.5784	0	2	1	1	1	1	1	1	0	1	1	6	3.55385	1.15385	0	271	59	176	0	9.68925	9.68925	9.68925	0	9.68925	0	9.68925	0	9.68925
0	0	0	0	0	0	0	9.55236	9.55236	9.55236	9.55236	1	52.1889	0	2	1	0	0	0	0	0	0	0	0	2	0.437874	1.09375	0	231	64	151	0	9.55236	9.55236	9.55236	0	9.55236	0	9.55236	0	9.55236
0	0	0	0	0	0	0	9.63997	9.63997	9.63997	9.63997	1	60.0329	1	1	1	0	0	0	1	0	1	0	0	4	1.32527	1.14286	0	190	57	96	0	9.63997	9.63997	9.63997	0	9.63997	0	9.63997	0	9.63997
0	0	0	0	0	0	0	7.14032	7.14032	7.14032	7.14032	0	76.1752	2	1	1	1	1	0	0	1	0	0	0	9	5.1864	1.03529	0	191	50	166	0	7.14032	7.14032	7.14032	0	7.14032	0	7.14032	0	7.14032
0	0	0	0	0	0	0	9.27584	9.27584	9.27584	9.27584	0	78.0999	2	2	1	1	0	1	1	0	0	0	0	21	14.483	1.15385	0	254	49	185	0	9.27584	9.27584	9.27584	0	9.27584	0	9.27584	0	9.27584
0	0	0	0	0	0	0	9.39083	9.39083	9.39083	9.39083	1	70.8474	2	1	1	0	1	0	0	1	0	0	0	4	2.75725	1.16438	0	196	50	134	0	9.39083	9.39083	9.39083	0	9.39083	0	9.39083	0	9.39083
0	0	0	0	0	0	0	7.50719	7.50719	7.50719	7.50719	0	53.0103	0	0	0	1	0	0	0	0	0	0	0	2	0.790973	1.25862	0	115	32	60	0	7.50719	7.50719	7.50719	0	7.50719	0	7.50719	0	7.50719
0	0	0	0	0	0	0	9.09788	9.09788	9.09788	9.09788	0	69.8344	1	1	1	1	1	0	0	1	0	0	0	5	3.05913	1.0339	0	199	54	129	0	9.09788	9.09788	9.09788	0	9.09788	0	9.09788	0	9.09788
0	0	0	0	0	0	1	5.6783	5.6783	5.6783	5.6783	0	69.7139	1	1	1	1	0	0	0	0	0	0	0			1.09722	0		49		1	5.6783	5.6783	5.6783	0	5.6783	0	5.6783	0	5.6783
0	0	0	0	0	0	0	9.69747	9.69747	9.69747	9.69747	1	52.2136	0	0	0	0	0	0	0	0	0	0	0	5	0.773217	1.17647	0	194	47	126	0	9.69747	9.69747	9.69747	0	9.69747	0	9.69747	0	9.69747
0	0	0	0	0	0	0	9.54141	9.54141	9.54141	9.54141	0	60.7584	1	1	1	1	1	0	1	0	1	0	0	2	2.40769	1.08219	0	139	62	120	0	9.54141	9.54141	9.54141	0	9.54141	0	9.54141	0	9.54141
0	0	0	0	0	0	0	8.64066	8.64066	8.64066	8.64066	1	55.5127	0	0	0	1	0	0	0	0	0	0	0	6	1.50825	1.08955	0	244	49	130	0	8.64066	8.64066	8.64066	0	8.64066	0	8.64066	0	8.64066
0	0	0	0	1	0	0	9.8152	9.8152	5.62355	9.8152	0	64.5941	1	2	1	0	0	0	0	0	0	0	0	7	3.34564	1.18571	0	290	48	212	1	5.62355	9.8152	9.8152	0	9.8152	1	5.62355	0	9.8152
0	0	0	0	0	0	0	9.65366	9.65366	9.65366	9.65366	1	64.7995	1	2	1	0	0	0	1	0	0	0	0	2	1.33611	1.08824	0	227	68	133	0	9.65366	9.65366	9.65366	0	9.65366	0	9.65366	0	9.65366
0	0	0	0	0	0	0	3.97262	3.97262	3.97262	3.97262	1	50.1875	0	2	1	0	0	0	0	0	0	0	0	4	0.628631	1.13699	0	237	59	167	0	3.97262	3.97262	3.97262	0	3.97262	0	3.97262	0	3.97262
0	0	0	0	0	0	0	9.13621	9.13621	9.13621	9.13621	1	59.6386	0	2	1	0	1	0	0	0	0	0	0	6	3.09106	1.14667	0	232	56	157	0	9.13621	9.13621	9.13621	0	9.13621	0	9.13621	0	9.13621
0	0	0	0	0	0	0	1.50582	1.50582	1.50582	1.50582	1	64.616	1	1	1	0	0	0	0	0	0	0	0	4	3.39949	1.17143	0	278	63	195	0	1.50582	1.50582	1.50582	0	1.50582	0	1.50582	0	1.50582
0	0	0	0	0	0	0	9.48939	9.48939	9.48939	9.48939	1	73.8782	2	2	1	0	1	0	1	1	1	0	0	3	3.16416	1.12857	0	266	65	179	0	9.48939	9.48939	9.48939	0	9.48939	0	9.48939	0	9.48939
0	0	0	0	0	0	0	7.01437	7.01437	7.01437	7.01437	1	60.011	1	2	1	1	1	0	0	0	0	0	0	8	2.52011	1.01471	0	184	35	96	0	7.01437	7.01437	7.01437	0	7.01437	0	7.01437	0	7.01437
0	0	0	0	0	0	0	9.12252	9.12252	9.12252	9.12252	1	62.7817	1	2	1	0	1	1	0	0	0	0	0	9	7.82552	1.13514	0	212	56	125	0	9.12252	9.12252	9.12252	0	9.12252	0	9.12252	0	9.12252
0	0	0	0	0	0	0	8.4627	8.4627	8.4627	8.4627	1	67.4825	1	1	1	0	1	0	1	1	1	0	0	3	2.02668	1.13043	0	203	60	117	0	8.4627	8.4627	8.4627	0	8.4627	0	8.4627	0	8.4627
0	0	0	0	0	0	0	9.39083	9.39083	9.39083	9.39083	1	66.1875	1	0	0	0	0	0	0	0	0	0	0	4	1.55843	1.01613	0	177	49	114	0	9.39083	9.39083	9.39083	0	9.39083	0	9.39083	0	9.39083
0	0	0	0	0	0	0	8.16427	8.16427	8.16427	8.16427	0	70.0808	2	2	1	1	1	0	1	0	1	0	0	14	10.366	1.13889	0	239	56	129	0	8.16427	8.16427	8.16427	0	8.16427	0	8.16427	0	8.16427
0	0	0	0	0	0	0	9.47023	9.47023	9.47023	9.47023	1	55.948	0	1	1	1	1	0	0	1	0	0	0	7	1.22368	1.03774	0	147	30	78	0	9.47023	9.47023	9.47023	0	9.47023	0	9.47023	0	9.47023
0	0	0	0	0	0	0	9.77139	9.77139	9.77139	9.77139	1	75.4524	2	0	1	0	1	0	0	0	0	0	0	5	3.95591	1.08696	0	228	58	141	0	9.77139	9.77139	9.77139	0	9.77139	0	9.77139	0	9.77139
0	1	0	1	0	0	1	6.6037	6.51882	6.6037	6.6037	0	76.9254	2	0	0	1	0	0	1	0	0	0	0	8	5.01056	1.16129	0	252	79	158	1	6.51882	6.6037	6.51882	1	6.51882	1	6.51882	1	6.51882
0	0	0	0	0	0	0	9.6564	9.6564	9.6564	9.6564	1	56.6051	0	2	1	0	0	0	0	0	0	0	0	5	1.18292	1.15278	0	233	58	142	0	9.6564	9.6564	9.6564	0	9.6564	0	9.6564	0	9.6564
0	0	0	0	0	0	0	9.29774	9.29774	9.29774	9.29774	0	64.2163	1	2	1	1	0	0	0	0	0	0	0	11	8.44389	1.22951	0	225	36	147	0	9.29774	9.29774	9.29774	0	9.29774	0	9.29774	0	9.29774
0	0	0	0	0	0	0	9.21834	9.21834	9.21834	9.21834	1	70.5325	2	1	1	0	1	1	1	1	1	1	0	2	5.61295	1.24194	0	159	73	74	0	9.21834	9.21834	9.21834	0	9.21834	0	9.21834	0	9.21834
0	0	0	0	0	0	0	9.72758	9.72758	9.72758	9.72758	1	65.692	1	1	1	0	0	0	0	0	0	0	1	4	2.45275	1.06452	0	250	58	157	0	9.72758	9.72758	9.72758	0	9.72758	0	9.72758	0	9.72758
0	0	0	0	0	0	0	8.32854	8.32854	8.32854	8.32854	0	53.8453	0	1	1	1	0	0	1	0	1	0	0	5	2.23028	1.20968	0	280	52	212	0	8.32854	8.32854	8.32854	0	8.32854	0	8.32854	0	8.32854
0	0	0	0	0	0	0	9.52225	9.52225	9.52225	9.52225	0	60.9528	1	1	0	1	0	0	0	1	0	0	1	5	3.19285	1.04412	0	231	53	155	0	9.52225	9.52225	9.52225	0	9.52225	0	9.52225	0	9.52225
0	0	0	0	0	0	0	9.61807	9.61807	9.61807	9.61807	0	59.3648	0	1	0	0	0	0	1	0	1	0	0	4	1.92969	1.25455	0	202	49	153	0	9.61807	9.61807	9.61807	0	9.61807	0	9.61807	0	9.61807
1	0	1	0	0	0	0	1.66188	9.61807	9.61807	9.61807	1	64.2902	1	1	1	1	0	0	0	0	0	0	0	3	2.33479	1.27273	0	248	62	160	1	1.66188	1.66188	9.61807	1	1.66188	1	1.66188	1	1.66188
0	0	0	0	0	0	0	8.21903	8.21903	8.21903	8.21903	1	72.0055	2	0	0	0	1	0	0	0	0	0	0	6	2.74817	1.09877	0	122	27	85	0	8.21903	8.21903	8.21903	0	8.21903	0	8.21903	0	8.21903
0	0	0	0	0	0	0	9.91923	9.91923	9.91923	9.91923	1	58.3737	0	1	0	0	0	0	0	0	0	0	0	3	0.628877	1.15254	0	177	45	99	0	9.91923	9.91923	9.91923	0	9.91923	0	9.91923	0	9.91923
0	0	0	0	0	0	0	9.6564	9.6564	9.6564	9.6564	1	54.2094	0	0	0	0	0	0	0	0	0	0	0	2	0.648012	1.08772	0	205	77	116	0	9.6564	9.6564	9.6564	0	9.6564	0	9.6564	0	9.6564
0	0	0	0	0	0	0	9.48665	9.48665	9.48665	9.48665	1	52.0986	0	2	1	1	1	0	1	1	1	0	0	4	1.07609	1.08475	0	237	63	156	0	9.48665	9.48665	9.48665	0	9.48665	0	9.48665	0	9.48665
0	0	0	0	0	0	0	7.2115	7.2115	7.2115	7.2115	1	68.0986	1	1	1	0	1	0	0	0	0	0	0	5	2.95671	1.08571	0	221	52	151	0	7.2115	7.2115	7.2115	0	7.2115	0	7.2115	0	7.2115
0	0	0	0	0	0	0	8.29295	8.29295	8.29295	8.29295	0	64.3039	1	0	0	1	1	0	1	1	1	0	0	7	9.18859	1.18841	0	212	78	119	0	8.29295	8.29295	8.29295	0	8.29295	0	8.29295	0	8.29295
0	0	0	0	0	0	0	9.47296	9.47296	9.47296	9.47296	0	63.6003	1	2	1	0	1	0	0	1	0	0	0	11	4.62886	1.17188	0	233	29	162	0	9.47296	9.47296	9.47296	0	9.47296	0	9.47296	0	9.47296
0	0	1	0	0	0	1	1.61533	2.27515	2.27515	2.27515	0	75.0335	2	2	1	1	0	0	0	0	0	0	0	11	4.91794	1.12727	0	202	47	132	1	1.61533	2.27515	2.27515	0	2.27515	1	1.61533	1	1.61533
0	0	0	0	0	0	0	9.05133	9.05133	9.05133	9.05133	0	52.7283	0	1	0	1	0	0	0	0	0	0	0	6	1.75213	1.23636	0	245	41	148	0	9.05133	9.05133	9.05133	0	9.05133	0	9.05133	0	9.05133
1	0	1	0	0	0	0	1.34702	9.859	9.859	9.859	1	72.3559	2	2	1	0	1	1	1	1	1	1	1	6	6.93622	1.0597	0	216	59	120	1	1.34702	1.34702	9.859	1	1.34702	1	1.34702	1	1.34702
0	0	0	0	0	0	0	8.32854	8.32854	8.32854	8.32854	1	63.0992	1	0	0	0	1	0	1	1	0	0	0	3	1.83216	1.01587	0	232	80	139	0	8.32854	8.32854	8.32854	0	8.32854	0	8.32854	0	8.32854
0	0	0	0	0	0	0	9.8371	9.8371	9.8371	9.8371	0	61.1691	1	0	0	1	0	0	1	0	0	0	0	4	3.7043	1.2	0	228	61	150	0	9.8371	9.8371	9.8371	0	9.8371	0	9.8371	0	9.8371
0	0	0	0	0	0	0	9.90828	9.90828	9.90828	9.90828	0	73.4209	2	0	0	0	1	1	0	1	0	1	1	8	8.59236	1.25	0	216	61	114	0	9.90828	9.90828	9.90828	0	9.90828	0	9.90828	0	9.90828
0	0	0	0	0	0	0	9.31143	9.31143	9.31143	9.31143	0	70.2313	2	1	0	1	1	1	0	1	1	1	1	14	8.65501	1.04225	0	169	35	106	0	9.31143	9.31143	9.31143	0	9.31143	0	9.31143	0	9.31143
0	0	0	0	0	0	0	9.18275	9.18275	9.18275	9.18275	0	67.2033	1	1	0	1	0	0	0	0	0	0	0	4	2.84367	1	0	181	45	125	0	9.18275	9.18275	9.18275	0	9.18275	0	9.18275	0	9.18275
0	0	0	0	0	0	0	9.60712	9.60712	9.60712	9.60712	1	57.3306	0	0	0	1	0	0	0	0	0	0	0	3	0.91181	1.1	0	220	81	125	0	9.60712	9.60712	9.60712	0	9.60712	0	9.60712	0	9.60712
0	0	0	0	0	0	0	9.63723	9.63723	9.63723	9.63723	0	60.0329	1	1	0	1	0	0	0	0	0	0	0	6	5.83463	1.04	0	250	64	170	0	9.63723	9.63723	9.63723	0	9.63723	0	9.63723	0	9.63723
0	0	0	0	0	0	0	9.64271	9.64271	9.64271	9.64271	1	55.5181	0	1	1	0	1	1	1	1	1	1	0	15	4.31104	1	0	291	44	139.2	0	9.64271	9.64271	9.64271	0	9.64271	0	9.64271	0	9.64271
0	1	0	1	0	0	0	7.61123	3.80561	7.61123	7.61123	0	73.2074	2	0	0	1	1	0	0	1	0	0	0	11	6.04511	1.24615	0	236	49	171	1	3.80561	7.61123	3.80561	1	3.80561	1	3.80561	1	3.80561
0	0	0	0	0	0	0	9.36893	9.36893	9.36893	9.36893	1	60.4353	1	1	0	0	1	0	1	1	1	0	0	9	3.20105	1.19178	0	296	57	213	0	9.36893	9.36893	9.36893	0	9.36893	0	9.36893	0	9.36893
0	0	0	0	0	0	0	8.22177	8.22177	8.22177	8.22177	0	57.1636	0	0	0	1	0	0	0	0	0	0	0	5	3.77445	1.1194	0	144	39	86	0	8.22177	8.22177	8.22177	0	8.22177	0	8.22177	0	8.22177
0	0	0	0	0	0	0	9.68378	9.68378	9.68378	9.68378	1	51.7098	0	1	1	0	0	0	0	0	0	0	0	2	0.217015	1.06349	0	162	52	93	0	9.68378	9.68378	9.68378	0	9.68378	0	9.68378	0	9.68378
0	0	0	0	0	0	0	8.31759	8.31759	8.31759	8.31759	1	50.475	0	2	1	1	0	0	0	0	0	0	0	2	0.238538	1.11475	0	167	62	91	0	8.31759	8.31759	8.31759	0	8.31759	0	8.31759	0	8.31759
0	0	0	0	0	0	0	9.45106	9.45106	9.45106	9.45106	0	63.4141	1	1	0	1	1	0	0	0	0	0	0	7	4.79605	1.08571	0	206	55	139	0	9.45106	9.45106	9.45106	0	9.45106	0	9.45106	0	9.45106
0	0	0	0	0	0	0	9.35524	9.35524	9.35524	9.35524	1	56.4189	0	2	1	0	0	0	1	0	0	0	0	5	0.8274	1.32258	0	253	49	178	0	9.35524	9.35524	9.35524	0	9.35524	0	9.35524	0	9.35524
0	0	0	0	0	0	0	9.66735	9.66735	9.66735	9.66735	1	62.6366	1	0	1	0	0	0	0	0	0	0	0	4	1.59265	1.18519	0	206	59	126	0	9.66735	9.66735	9.66735	0	9.66735	0	9.66735	0	9.66735
0	0	0	0	0	0	1	0.375086	0.375086	0.375086	0.375086	1	60.7556	1	2	1	0	0	0	1	0	1	0	1	3	1.08557	1.14286	0	145	49	84	1	0.375086	0.375086	0.375086	0	0.375086	0	0.375086	0	0.375086
0	0	0	0	0	0	0	9.69473	9.69473	9.69473	9.69473	1	61.8207	1	1	1	0	1	0	1	1	0	0	0	3	1.85138	1.21212	0	256	81	156	0	9.69473	9.69473	9.69473	0	9.69473	0	9.69473	0	9.69473
0	0	0	0	0	0	0	9.69747	9.69747	9.69747	9.69747	1	62.2396	1	1	0	0	1	0	0	1	0	0	0	4	1.828	1.21311	0	222	50	152	0	9.69747	9.69747	9.69747	0	9.69747	0	9.69747	0	9.69747
0	1	0	1	0	0	0	9.54962	9.32512	9.54962	9.54962	1	56.9008	0	1	1	0	0	0	0	0	0	0	0	5	0.685571	1.07692	0	205	49	137	1	9.32512	9.54962	9.32512	1	9.32512	1	9.32512	1	9.32512
0	0	0	0	0	0	0	9.23477	9.23477	9.23477	9.23477	1	59.6194	0	2	1	0	1	0	0	0	0	0	0	4	1.59661	1.14516	0	198	55	119	0	9.23477	9.23477	9.23477	0	9.23477	0	9.23477	0	9.23477
0	0	0	0	0	0	0	9.71937	9.71937	9.71937	9.71937	0	77.5578	2	1	0	1	1	1	0	0	1	1	0	17	22.1511	1.01266	0	221	48	137	0	9.71937	9.71937	9.71937	0	9.71937	0	9.71937	0	9.71937
0	0	0	0	0	0	0	9.6564	9.6564	9.6564	9.6564	1	67.3429	1	1	1	0	0	0	0	0	0	0	0	5	2.10194	1.12698	0	220	42	130	0	9.6564	9.6564	9.6564	0	9.6564	0	9.6564	0	9.6564
0	0	0	0	0	0	0	9.83984	9.83984	9.83984	9.83984	0	56.679	0	1	1	1	0	0	0	0	0	0	0	4	2.33257	1.10938	0	248	60	165	0	9.83984	9.83984	9.83984	0	9.83984	0	9.83984	0	9.83984
0	0	0	0	0	0	0	9.32786	9.32786	9.32786	9.32786	0	73.6345	2	1	0	1	0	0	1	0	1	0	0	11	4.70468	1.09091	0	224	42	154	0	9.32786	9.32786	9.32786	0	9.32786	0	9.32786	0	9.32786
0	0	0	0	0	0	0	9.19096	9.19096	9.19096	9.19096	1	81.1389	2	1	1	0	1	0	0	0	1	0	1	3	1.90324	1.15873	0	220	50	144	0	9.19096	9.19096	9.19096	0	9.19096	0	9.19096	0	9.19096
0	0	0	0	0	0	0	9.54689	9.54689	9.54689	9.54689	0	58.1054	0	2	1	0	1	0	0	0	0	0	0	7	4.11116	1.12121	0	226	35	152	0	9.54689	9.54689	9.54689	0	9.54689	0	9.54689	0	9.54689
0	0	0	0	0	0	0	8.19986	8.19986	8.19986	8.19986	0	70.3573	2	1	0	1	1	0	0	1	0	0	0	4	3.37526	1.16418	0	133	44	65	0	8.19986	8.19986	8.19986	0	8.19986	0	8.19986	0	8.19986
0	0	0	0	0	0	1	2.28611	2.28611	2.28611	2.28611	0	67.6331	1	1	1	1	1	0	0	1	0	0	0	18	14.8268	1.1	0	217	44	132	1	2.28611	2.28611	2.28611	0	2.28611	0	2.28611	0	2.28611
0	0	0	0	0	0	0	9.40452	9.40452	9.40452	9.40452	0	57.9274	0	2	1	1	0	1	0	0	0	1	0	16	13.5873	1.19737	0	212	42	155	0	9.40452	9.40452	9.40452	0	9.40452	0	9.40452	0	9.40452
0	0	0	0	0	0	0	9.67556	9.67556	9.67556	9.67556	1	73.6865	2	2	1	1	0	0	1	0	0	0	0	3	3.09136	1.07143	0	207	65	119	0	9.67556	9.67556	9.67556	0	9.67556	0	9.67556	0	9.67556
0	0	0	0	0	0	0	9.60986	9.60986	9.60986	9.60986	0	62.2286	1	1	0	1	0	0	1	0	0	0	0	4	4.34155	1.08219	0	215	85	100	0	9.60986	9.60986	9.60986	0	9.60986	0	9.60986	0	9.60986
0	1	0	1	0	0	0	8.85968	8.79945	8.85968	8.85968	1	69.3936	1	2	1	1	1	0	1	1	1	0	0	6	5.55639	1.01163	0	178	49	99	1	8.79945	8.85968	8.79945	1	8.79945	1	8.79945	1	8.79945
0	0	0	0	0	0	0	9.66188	9.66188	9.66188	9.66188	1	68.7775	1	1	1	0	0	0	1	0	1	0	0	3	1.95478	1.06061	0	198	53	115	0	9.66188	9.66188	9.66188	0	9.66188	0	9.66188	0	9.66188
0	0	0	0	0	0	0	9.28679	9.28679	9.28679	9.28679	1	53.9521	0	1	1	0	0	0	1	0	0	0	0	3	0.751266	1.16949	0	238	69	134	0	9.28679	9.28679	9.28679	0	9.28679	0	9.28679	0	9.28679
0	0	0	0	0	0	0	8.31485	8.31485	8.31485	8.31485	0	51.2799	0	1	0	1	0	0	0	0	0	0	0	5	2.23012	1.25806	0	225	38	165	0	8.31485	8.31485	8.31485	0	8.31485	0	8.31485	0	8.31485
0	0	0	0	0	0	0	9.50856	9.50856	9.50856	9.50856	1	56.3641	0	2	1	1	0	0	0	0	0	0	0	8	2.03194	1.28571	0	225	46	151	0	9.50856	9.50856	9.50856	0	9.50856	0	9.50856	0	9.50856
0	0	0	0	0	0	0	9.54415	9.54415	9.54415	9.54415	1	56.0274	0	2	1	0	1	1	0	1	0	1	0	7	3.13545	1.22807	0	195	57	111	0	9.54415	9.54415	9.54415	0	9.54415	0	9.54415	0	9.54415
0	0	0	0	0	0	0	9.41273	9.41273	9.41273	9.41273	1	59.5236	0	1	1	1	0	0	0	0	0	0	0	2	1.48919	1.18333	0	237	64	137	0	9.41273	9.41273	9.41273	0	9.41273	0	9.41273	0	9.41273
0	0	0	0	0	0	0	9.63723	9.63723	9.63723	9.63723	1	72.0767	2	2	1	0	1	0	0	1	0	0	0	5	1.95903	1.17188	0	166	41	104	0	9.63723	9.63723	9.63723	0	9.63723	0	9.63723	0	9.63723
0	0	0	0	0	0	0	9.6564	9.6564	9.6564	9.6564	1	62.7214	1	1	0	0	0	0	0	0	0	0	0	3	1.43607	1.20968	0	205	60	131	0	9.6564	9.6564	9.6564	0	9.6564	0	9.6564	0	9.6564
0	0	0	0	0	0	0	8.19713	8.19713	8.19713	8.19713	0	73.41	2	1	1	1	1	1	1	1	1	1	0	18	35.9139	1.0241	0	216	65	107	0	8.19713	8.19713	8.19713	0	8.19713	0	8.19713	0	8.19713
0	0	0	0	0	0	0	9.40726	9.40726	9.40726	9.40726	1	67.8303	1	2	1	1	1	1	0	1	0	0	0	9	8.74481	1.02941	0	169	45	106	0	9.40726	9.40726	9.40726	0	9.40726	0	9.40726	0	9.40726
0	0	0	0	0	0	0	9.6564	9.6564	9.6564	9.6564	1	53.0157	0	0	0	1	0	0	0	0	0	0	0	3	0.704044	1	0	215	49	150	0	9.6564	9.6564	9.6564	0	9.6564	0	9.6564	0	9.6564
0	0	0	0	0	0	0	9.62355	9.62355	9.62355	9.62355	1	61.2348	1	1	1	0	0	0	0	0	0	0	0	2	0.86265	1.01449	0	168	71	86	0	9.62355	9.62355	9.62355	0	9.62355	0	9.62355	0	9.62355
0	0	0	0	0	0	0	8.47912	8.47912	8.47912	8.47912	0	51.1212	0	1	0	1	0	0	1	0	1	0	0	5	1.70872	1.12698	0	290	52	166	0	8.47912	8.47912	8.47912	0	8.47912	0	8.47912	0	8.47912
0	0	0	0	0	0	0	9.08145	9.08145	9.08145	9.08145	1	63.0418	1	1	0	0	1	0	1	1	1	0	0	3	1.76329	1.08333	0	237	82	135	0	9.08145	9.08145	9.08145	0	9.08145	0	9.08145	0	9.08145
0	0	1	0	1	0	0	4.58864	9.56605	4.59959	9.56605	0	71.0582	2	2	1	1	1	0	0	1	0	0	0	4	4.11476	1.07143	0	150	50	84	1	4.58864	9.56605	9.56605	0	9.56605	1	4.58864	1	4.58864
0	0	0	0	0	0	0	8.41615	8.41615	8.41615	8.41615	0	53.4292	0	2	1	1	1	1	1	1	1	1	0	11	6.28248	1.15714	0	161	42	89	0	8.41615	8.41615	8.41615	0	8.41615	0	8.41615	0	8.41615
0	0	0	0	0	0	0	7.76454	7.76454	7.76454	7.76454	1	61.462	1	0	1	0	0	0	1	0	1	0	0	4	1.7186	1.04615	0	298	77	192	0	7.76454	7.76454	7.76454	0	7.76454	0	7.76454	0	7.76454
1	0	1	0	1	0	0	2.37098	9.60164	2.37098	9.60164	0	63.6304	1	1	0	0	1	0	0	1	0	0	0	6	6.51376	1.06667	0	186	52	115	1	2.37098	2.37098	9.60164	1	2.37098	1	2.37098	1	2.37098
0	0	0	0	0	0	0	9.54962	9.54962	9.54962	9.54962	1	60.6763	1	2	1	0	0	0	1	0	1	0	0	2	0.858152	1.04839	0	158	52	87	0	9.54962	9.54962	9.54962	0	9.54962	0	9.54962	0	9.54962
0	0	0	0	0	0	0	9.60164	9.60164	9.60164	9.60164	1	50.8884	0	1	1	1	0	0	0	0	0	0	0	2	0.254294	1	0	174	61	99	0	9.60164	9.60164	9.60164	0	9.60164	0	9.60164	0	9.60164
0	0	0	0	0	0	0	9.47023	9.47023	9.47023	9.47023	0	67.7536	1	2	0	0	1	0	1	1	1	0	0	7	6.82152	1.17143	0	197	57	90	0	9.47023	9.47023	9.47023	0	9.47023	0	9.47023	0	9.47023
0	0	0	0	0	0	0	9.50582	9.50582	9.50582	9.50582	1	55.1321	0	0	1	0	0	0	0	0	0	0	0	2	0.510506	1	0	198	70	114	0	9.50582	9.50582	9.50582	0	9.50582	0	9.50582	0	9.50582
0	0	0	0	0	0	0	9.5989	9.5989	9.5989	9.5989	1	55.1978	0	1	1	0	0	0	1	0	1	0	0	3	0.672625	1	0	215	73	133	0	9.5989	9.5989	9.5989	0	9.5989	0	9.5989	0	9.5989
0	0	0	0	0	0	0	9.71389	9.71389	9.71389	9.71389	1	80.4271	2	2	1	0	1	0	1	1	0	0	0	2	2.40833	1.14667	0	225	78	139	0	9.71389	9.71389	9.71389	0	9.71389	0	9.71389	0	9.71389
0	0	0	0	0	0	0	9.77687	9.77687	9.77687	9.77687	1	60.1314	1	2	1	0	0	0	1	0	1	0	0	6	1.77538	1	0	230	45	117	0	9.77687	9.77687	9.77687	0	9.77687	0	9.77687	0	9.77687
0	0	0	0	0	0	0	9.77687	9.77687	9.77687	9.77687	0	59.7372	0	1	0	0	0	0	0	1	0	0	0	6	5.10055	1.12857	0	229	50	154	0	9.77687	9.77687	9.77687	0	9.77687	0	9.77687	0	9.77687
0	0	0	0	0	0	0	5.80698	5.80698	5.80698	5.80698	1	82.4148	2	1	1	0	0	1	1	0	0	1	0	7	10.7694	1.13699	0	198	46	123	1	5.80698	5.80698	5.80698	0	5.80698	0	5.80698	0	5.80698
0	0	0	0	0	0	0	9.45106	9.45106	9.45106	9.45106	0	51.3101	0	1	0	1	0	1	1	0	1	1	0	8	3.10912	1.06061	0	253	44	174	0	9.45106	9.45106	9.45106	0	9.45106	0	9.45106	0	9.45106
0	0	0	0	0	0	0	8.50103	8.50103	8.50103	8.50103	0	54.3053	0	2	1	1	0	0	0	0	0	0	0	9	3.77908	1.0274	0	204	41	126	0	8.50103	8.50103	8.50103	0	8.50103	0	8.50103	0	8.50103
0	0	0	0	0	0	0	9.79603	9.79603	9.79603	9.79603	1	61.6318	1	1	1	0	0	0	0	0	0	0	0	4	1.8296	1.01282	0	231	86	110	0	9.79603	9.79603	9.79603	0	9.79603	0	9.79603	0	9.79603
0	0	0	0	0	0	0	9.77139	9.77139	9.77139	9.77139	1	73.7741	2	2	1	0	0	0	1	0	1	0	0	3	2.17226	1.05	0	212	51	148	0	9.77139	9.77139	9.77139	0	9.77139	0	9.77139	0	9.77139
0	0	0	0	0	0	0	8.8679	8.8679	8.8679	8.8679	1	58.9651	0	2	1	0	1	0	1	1	0	0	0	11	1.90734	1.11429	0	231	32	136	0	8.8679	8.8679	8.8679	0	8.8679	0	8.8679	0	8.8679
0	0	0	0	0	0	0	9.0924	9.0924	9.0924	9.0924	0	55.4387	0	2	1	1	0	0	1	0	0	0	0	15	7.8267	1.08065	0	288	40	220	0	9.0924	9.0924	9.0924	0	9.0924	0	9.0924	0	9.0924
0	0	0	0	0	0	0	9.31964	9.31964	9.31964	9.31964	0	57.1636	0	1	0	1	0	0	1	0	1	0	0	7	3.62173	1.2	0	210	43	146	0	9.31964	9.31964	9.31964	0	9.31964	0	9.31964	0	9.31964
0	0	0	0	0	0	0	9.31964	9.31964	9.31964	9.31964	0	64.3231	1	1	0	0	0	0	0	0	0	0	0	3	3.78659	1.20312	0	196	63	122	0	9.31964	9.31964	9.31964	0	9.31964	0	9.31964	0	9.31964
0	0	0	0	0	0	0	9.70568	9.70568	9.70568	9.70568	0	73.7303	2	1	0	1	0	1	0	0	0	1	1	8	5.6335	1.18182	0	193	45	128	0	9.70568	9.70568	9.70568	0	9.70568	0	9.70568	0	9.70568
0	0	0	0	0	0	0	8.4846	8.4846	8.4846	8.4846	1	61.1061	1	0	0	0	1	0	1	1	0	0	0	4	2.74299	1.16	0	265	70	141	0	8.4846	8.4846	8.4846	0	8.4846	0	8.4846	0	8.4846
0	0	0	0	0	0	0	9.50582	9.50582	9.50582	9.50582	1	56.1533	0	1	1	0	0	0	1	0	0	0	0	3	0.843877	1	0	249	85	151	0	9.50582	9.50582	9.50582	0	9.50582	0	9.50582	0	9.50582
0	0	0	0	0	0	0	8.56674	8.56674	8.56674	8.56674	0	63.7563	1	1	0	1	1	0	1	1	0	0	0	10	13.4124	1.11392	0	197	50	127	0	8.56674	8.56674	8.56674	0	8.56674	0	8.56674	0	8.56674
0	0	0	0	0	0	0	7.8987	7.8987	7.8987	7.8987	0	55.8494	0	1	0	1	1	0	0	1	0	0	0	12	5.90325	1.08955	0	224	34	146	0	7.8987	7.8987	7.8987	0	7.8987	0	7.8987	0	7.8987
0	0	0	0	0	0	0	8.41615	8.41615	8.41615	8.41615	0	71.6441	2	1	0	0	1	0	1	1	1	0	0	4	4.14811	1.28788	0	198	70	116	0	8.41615	8.41615	8.41615	0	8.41615	0	8.41615	0	8.41615
0	0	0	0	0	0	0	9.89186	9.89186	9.89186	9.89186	1	61.2923	1	1	1	0	1	0	1	1	0	0	0	4	1.39639	1.1	0	244	56	162	0	9.89186	9.89186	9.89186	0	9.89186	0	9.89186	0	9.89186
0	0	0	0	0	0	0	9.32786	9.32786	9.32786	9.32786	1	60.7775	1	2	1	0	0	0	1	0	1	0	0	4	2.43778	1.02632	0	262	68	178	0	9.32786	9.32786	9.32786	0	9.32786	0	9.32786	0	9.32786
0	0	0	0	0	0	0	9.5332	9.5332	9.5332	9.5332	1	63.7071	1	0		0	0	0	1	0	0	0	0	2	1.72196	1.06557	0	264	62	189.4	0	9.5332	9.5332	9.5332	0	9.5332	0	9.5332	0	9.5332
0	0	0	0	0	0	0	9.55784	9.55784	9.55784	9.55784	1	66.5051	1	2	1	0	0	0	0	0	0	0	0	3	2.34506	1.20588	0	223	64	117	0	9.55784	9.55784	9.55784	0	9.55784	0	9.55784	0	9.55784
0	0	0	0	0	0	0	9.94114	9.94114	9.94114	9.94114	1	65.1444	1	1	0	0	0	0	0	0	0	0	0	3	2.3383	1.01538	0	204	69	120	0	9.94114	9.94114	9.94114	0	9.94114	0	9.94114	0	9.94114
0	0	0	0	0	0	0	9.83436	9.83436	9.83436	9.83436	0	63.7481	1	1	1	0	1	0	1	0	0	0	0	7	4.62627	1.07692	0	207	56	129	0	9.83436	9.83436	9.83436	0	9.83436	0	9.83436	0	9.83436
0	0	0	0	0	0	0	9.70294	9.70294	9.70294	9.70294	0	64.282	1	2	1	1	1	0	0	1	0	0	0	7	5.40061	1.25874	0	234	47	150	0	9.70294	9.70294	9.70294	0	9.70294	0	9.70294	0	9.70294
0	0	0	0	0	0	1	2.37098	2.37098	2.37098	2.37098	0	76.8515	2	1	1	1	1	0	0	1	0	0	0	5	3.65605	1	0	116	49	46	1	2.37098	2.37098	2.37098	0	2.37098	0	2.37098	0	2.37098
0	0	0	0	0	0	0	9.24025	9.24025	9.24025	9.24025	1	61.1691	1	0	0	1	0	0	1	0	0	0	0	3	2.26176	1.17391	0	286	66	207	0	9.24025	9.24025	9.24025	0	9.24025	0	9.24025	0	9.24025
0	0	0	0	0	0	0	9.60164	9.60164	9.60164	9.60164	1	74.6557	2	2	1	0	1	0	1	1	1	0	0	3	3.76852	1.01149	0	246	65	154	0	9.60164	9.60164	9.60164	0	9.60164	0	9.60164	0	9.60164
0	0	0	0	0	0	0	9.78782	9.78782	9.78782	9.78782	1	61.9849	1	1	1	0	0	0	0	0	0	0	0	3	1.46985	1.08333	0	255	109	137	0	9.78782	9.78782	9.78782	0	9.78782	0	9.78782	0	9.78782
0	0	0	0	0	0	0	9.43463	9.43463	9.43463	9.43463	1	52.9692	0	0	0	0	0	0	0	0	0	0	0	2	0.50704	1.06667	0	207	90	118	0	9.43463	9.43463	9.43463	0	9.43463	0	9.43463	0	9.43463
0	0	0	0	0	0	0	9.79603	9.79603	9.79603	9.79603	0	63.091	1	2	1	0	0	0	0	0	0	0	0	11	8.52565	1.05882	0	285	56	206	0	9.79603	9.79603	9.79603	0	9.79603	0	9.79603	0	9.79603
0	0	0	0	0	0	0	9.51403	9.51403	9.51403	9.51403	0	68.4709	1	0	0	1	0	0	0	0	0	0	1	4	2.90632	1.18644	0	221	60	147	0	9.51403	9.51403	9.51403	0	9.51403	0	9.51403	0	9.51403
0	0	0	0	0	0	0	8.62423	8.62423	8.62423	8.62423	0	71.1622	2	1	1	1	1	0	0	1	0	0	0	16	7.99773	1.04478	0	173	38	97	0	8.62423	8.62423	8.62423	0	8.62423	0	8.62423	0	8.62423
0	0	0	0	0	0	0	9.83984	9.83984	9.83984	9.83984	1	75.6277	2	1	1	0	1	0	1	1	1	0	0	4	5.20674	1.02564	0	295	65	195	0	9.83984	9.83984	9.83984	0	9.83984	0	9.83984	0	9.83984
0	0	0	0	0	0	0	9.88912	9.88912	9.88912	9.88912	1	76.2546	2	1	0	0	1	0	1	1	0	0	1	4	3.31136	1.13636	0	291	68	205	0	9.88912	9.88912	9.88912	0	9.88912	0	9.88912	0	9.88912
0	0	0	0	0	0	0	9.12252	9.12252	9.12252	9.12252	0	61.1828	1	1	1	0	1	0	0	0	0	0	0	5	3.8069	1.13043	0	178	52	100	0	9.12252	9.12252	9.12252	0	9.12252	0	9.12252	0	9.12252
0	0	0	0	0	0	0	8.96646	8.96646	8.96646	8.96646	1	55.781	0	2	1	0	0	0	1	0	0	0	0	6	1.06198	1.01429	0	255	45	144	0	8.96646	8.96646	8.96646	0	8.96646	0	8.96646	0	8.96646
0	0	0	0	0	0	1	7.21971	7.21971	7.21971	7.21971	0	70.5106	2	0	0	1	1	0	0	0	0	0	0	14	9.60753	1.02857	0	221	58	143	1	7.21971	7.21971	7.21971	0	7.21971	0	7.21971	0	7.21971
0	0	0	0	0	0	1	3.0308	3.0308	3.0308	3.0308	1	75.8111	2	2	1	0	1	0	1	0	0	0	0	6	3.36874	1.15942	0	275	37	212	1	3.0308	3.0308	3.0308	0	3.0308	0	3.0308	0	3.0308
0	0	0	0	0	0	0	9.35524	9.35524	9.35524	9.35524	1	71.8686	2	1	1	0	1	0	1	1	1	0	0	6	5.74325	1.22951	0	254	55	153	0	9.35524	9.35524	9.35524	0	9.35524	0	9.35524	0	9.35524
0	0	0	0	0	0	0	9.57974	9.57974	9.57974	9.57974	1	64.0082	1	2	1	0	0	0	0	0	0	0	0	4	1.36779	1.10769	0	230	42	156	0	9.57974	9.57974	9.57974	0	9.57974	0	9.57974	0	9.57974
0	0	0	0	0	0	0	9.71937	9.71937	9.71937	9.71937	0	70.5818	2	2	1	1	1	0	0	1	0	0	1	8	7.05894	1.16438	0	248	71	155	0	9.71937	9.71937	9.71937	0	9.71937	0	9.71937	0	9.71937
0	0	0	0	0	0	0	9.44559	9.44559	9.44559	9.44559	1	75.3593	2	2	1	0	0	0	0	0	0	0	1	3	3.14792	1.11111	0	200	67	118	0	9.44559	9.44559	9.44559	0	9.44559	0	9.44559	0	9.44559
0	0	0	0	0	0	0	8.55305	8.55305	8.55305	8.55305	1	61.1773	1	1	1	0	1	0	1	1	1	0	0	3	1.9619	1.20588	0	273	66	176	0	8.55305	8.55305	8.55305	0	8.55305	0	8.55305	0	8.55305
0	0	0	0	0	0	0	9.46475	9.46475	9.46475	9.46475	0	69.1636	1	1	0	1	0	0	0	0	0	0	0	7	2.43945	1.16364	0	207	42	115	0	9.46475	9.46475	9.46475	0	9.46475	0	9.46475	0	9.46475
0	0	0	0	0	0	1	0.213552	0.213552	0.213552	0.213552	0	68.2327	1	1	0	1	1	0	0	1	0	0	0	8	7.33391	1.11111	0	224	56	120	1	0.213552	0.213552	0.213552	0	0.213552	0	0.213552	0	0.213552
0	0	0	0	0	0	0	9.79329	9.79329	9.79329	9.79329	0	64.8186	1	1	0	1	0	0	0	0	0	0	0	12	13.8872	1.13014	0	232	49		0	9.79329	9.79329	9.79329	0	9.79329	0	9.79329	0	9.79329
0	0	0	0	0	0	0	9.69473	9.69473	9.69473	9.69473	1	51.7864	0	2	1	0	0	0	1	0	0	0	1	4	0.431717	1.07143	0	221	47	152	0	9.69473	9.69473	9.69473	0	9.69473	0	9.69473	0	9.69473
0	0	0	0	0	0	0	8.85421	8.85421	8.85421	8.85421	0	59.7892	0	1	0	1	1	0	0	1	0	0	0	3	1.68594	1.09091	0	184	50	119	0	8.85421	8.85421	8.85421	0	8.85421	0	8.85421	0	8.85421
0	0	0	0	0	0	0	9.64271	9.64271	9.64271	9.64271	1	65.0486	1	0	0	0	1	0	1	0	0	0	0	4	3.02698	1.01235	0	251	67	169	0	9.64271	9.64271	9.64271	0	9.64271	0	9.64271	0	9.64271
0	0	0	0	0	0	0	8.55305	8.55305	8.55305	8.55305	0	52.5284	0	2	1	0	0	0	0	0	0	0	0	4	1.62755	1.03175	0	221	51	145	0	8.55305	8.55305	8.55305	0	8.55305	0	8.55305	0	8.55305
1	0	1	0	1	1	0	4.06297	4.82957	4.8104	4.82957	0	74.3025	2	0	0	1	0	1	0	1	0	1	0	17	7.62597	1.29412	0	169	34	106	1	4.06297	4.81588	4.82957	1	4.81588	1	4.06297	1	4.06297
0	0	0	0	0	0	0	9.52225	9.52225	9.52225	9.52225	0	63.2334	1	1	1	1	1	1	0	1	0	1	0	9	17.8625	1	0	191	85	96	0	9.52225	9.52225	9.52225	0	9.52225	0	9.52225	0	9.52225
0	0	0	0	0	0	0	9.67283	9.67283	9.67283	9.67283	1	69.6454	1	0	1	0	0	0	1	0	0	0	0	5	3.51539	1.14667	0	243	52	169	0	9.67283	9.67283	9.67283	0	9.67283	0	9.67283	0	9.67283
0	0	0	0	0	0	1	3.17864	3.17864	3.17864	3.17864	0	74.0589	2	0	0	1	0	0	0	1	0	0	1	12	5.95749	1	0	195	38	133	1	3.17864	3.17864	3.17864	0	3.17864	0	3.17864	0	3.17864
0	0	0	0	0	0	0	9.70294	9.70294	9.70294	9.70294	0	78.8775	2	2	1	1	1	0	1	1	1	0	0	8	10.5391	1	0	213	63	132	0	9.70294	9.70294	9.70294	0	9.70294	0	9.70294	0	9.70294
0	0	0	0	0	0	0	9.60164	9.60164	9.60164	9.60164	1	82.1027	2	1	1	0	1	0	1	1	0	0	0	3	3.26362	1.14179	0	250	65	139	0	9.60164	9.60164	9.60164	0	9.60164	0	9.60164	0	9.60164
0	0	0	0	0	0	0	9.57426	9.57426	9.57426	9.57426	1	62.6776	1	2	1	0	0	0	0	0	0	0	0	4	1.97601	1.13333	0	236	65	150	0	9.57426	9.57426	9.57426	0	9.57426	0	9.57426	0	9.57426
0	0	0	0	0	0	0	9.8371	9.8371	9.8371	9.8371	1	66.6749	1	1	0	0	0	0	0	0	0	0	0	3	2.12255	1.05634	0	217	64	139	0	9.8371	9.8371	9.8371	0	9.8371	0	9.8371	0	9.8371
0	0	0	0	0	0	0	9.60438	9.60438	9.60438	9.60438	0	56.3066	0	1	0	1	0	0	0	0	0	0	0	6	2.7518	1.18841	0	216	44	156	0	9.60438	9.60438	9.60438	0	9.60438	0	9.60438	0	9.60438
0	1	0	1	0	1	0	5.40726	2.45585	5.40726	5.40726	1	75.937	2	2	1	0	1	1	0	1	0	1	1	10	12.3131	1.12698	0	154	29	100	1	2.45585	5.40726	2.45585	1	2.45585	1	2.45585	1	2.45585
0	0	0	0	0	0	0	8.49281	8.49281	8.49281	8.49281	1	61.065	1	0	0	0	0	0	0	0	0	0	0	5	1.69207	1.14706	0	197	56	124	0	8.49281	8.49281	8.49281	0	8.49281	0	8.49281	0	8.49281
0	0	0	0	0	0	0	9.62902	9.62902	9.62902	9.62902	1	57.3963	0	2	1	1	0	0	0	0	0	0	0	3	1.0534	1.04688	0	204	67	116	0	9.62902	9.62902	9.62902	0	9.62902	0	9.62902	0	9.62902
0	0	0	0	0	0	0	8.35318	8.35318	8.35318	8.35318	1	56.8871	0	1	0	0	0	0	0	0	0	0	0	2	0.555449	1.18868	0	233	66	155	0	8.35318	8.35318	8.35318	0	8.35318	0	8.35318	0	8.35318
0	0	0	0	0	0	0	9.71663	9.71663	9.71663	9.71663	1	66.7242	1	0	0	0	0	0	1	0	1	0	0	3	2.12347	1	0	223	82	129	0	9.71663	9.71663	9.71663	0	9.71663	0	9.71663	0	9.71663
0	0	0	0	0	0	0	9.2512	9.2512	9.2512	9.2512	1	76.7502	2	2	1	0	1	1	1	1	1	0	0	4	8.46498	1.07692	0	185	50	116	0	9.2512	9.2512	9.2512	0	9.2512	0	9.2512	0	9.2512
0	0	0	0	0	0	1	7.73169	7.73169	7.73169	7.73169	1	76.2765	2	2	1	0	0	0	0	0	0	0	0	2	1.66571	1.02985	0	210	70	117	1	7.73169	7.73169	7.73169	0	7.73169	0	7.73169	0	7.73169
0	0	0	0	0	0	0	9.79603	9.79603	9.79603	9.79603	1	71.4661	2	1	1	0	1	1	1	1	0	1	0	5	11.6094	1.01587	0	239	70	142	0	9.79603	9.79603	9.79603	0	9.79603	0	9.79603	0	9.79603
0	0	0	0	0	0	0	9.58248	9.58248	9.58248	9.58248	0	51.6496	0	2	1	1	1	0	0	1	0	0	0	7	2.93165	1.24324	0	208	46	138	0	9.58248	9.58248	9.58248	0	9.58248	0	9.58248	0	9.58248
0	0	0	0	0	1	0	7.27995	7.27995	7.27995	7.27995	0	65.0431	1	2	1	1	0	0	1	0	1	0	0	12	7.84514	1	0	248	39	177	1	7.27995	7.27995	7.27995	1	7.27995	1	7.27995	0	7.27995
0	0	0	0	0	0	0	6.30801	6.30801	6.30801	6.30801	1	71.666	2	2	1	0	0	0	0	0	0	0	0	4	2.21592	1.2	0	215	49	112	0	6.30801	6.30801	6.30801	0	6.30801	0	6.30801	0	6.30801
0	0	0	0	0	0	0	9.88912	9.88912	9.88912	9.88912	1	75.091	2	2	1	0	1	0	0	0	0	0	0	3	2.22395	1.06154	0	222	50	144	0	9.88912	9.88912	9.88912	0	9.88912	0	9.88912	0	9.88912
0	0	0	0	0	0	0	9.82341	9.82341	9.82341	9.82341	1	55.9014	0	1	1	0	0	0	0	0	0	0	0	6	0.570461	1.1	0	240	44	158	0	9.82341	9.82341	9.82341	0	9.82341	0	9.82341	0	9.82341
0	0	0	0	0	0	0	9.54689	9.54689	9.54689	9.54689	1	50.935	0	1	0	0	0	0	1	0	0	0	0	2	0.216186	1.01754	0	244	92	142	0	9.54689	9.54689	9.54689	0	9.54689	0	9.54689	0	9.54689
0	0	0	0	0	0	0	9.63723	9.63723	9.63723	9.63723	1	60.7775	1	1	1	0	0	0	1	1	0	0	0	3	1.17943	1.12281	0	287	67	209	0	9.63723	9.63723	9.63723	0	9.63723	0	9.63723	0	9.63723
0	0	0	0	0	0	0	9.59617	9.59617	9.59617	9.59617	1	68.3039	1	1	1	0	0	0	0	0	0	0	0	3	1.99803	1.15873	0	234	92	124	0	9.59617	9.59617	9.59617	0	9.59617	0	9.59617	0	9.59617
0	0	0	0	0	0	0	9.48665	9.48665	9.48665	9.48665	0	72.7201	2	1	0	0	0	0	0	0	0	0	0	13	4.30724	1.09836	0	228	34	156	0	9.48665	9.48665	9.48665	0	9.48665	0	9.48665	0	9.48665
0	0	0	0	0	0	0	9.79603	9.79603	9.79603	9.79603	1	54.7844	0	0	1	0	0	1	1	0	0	0	0	3	2.15049	1.1	0	240	60	155	0	9.79603	9.79603	9.79603	0	9.79603	0	9.79603	0	9.79603
0	0	0	0	0	0	0	9.6783	9.6783	9.6783	9.6783	1	58.8036	0	0	0	1	0	0	0	0	0	0	0	3	0.85533	1.06061	0	178	51	101	0	9.6783	9.6783	9.6783	0	9.6783	0	9.6783	0	9.6783
0	0	0	0	0	0	0	8.59959	8.59959	8.59959	8.59959	0	52.616	0	2	1	1	0	0	0	0	0	0	0	9	3.44531	1.12	0	187	33	113	0	8.59959	8.59959	8.59959	0	8.59959	0	8.59959	0	8.59959
0	0	0	0	0	0	0	9.6345	9.6345	9.6345	9.6345	0	79.885	2	1	1	0	1	0	0	1	0	0	0	10	7.84308	1.09524	0	188	46	106	0	9.6345	9.6345	9.6345	0	9.6345	0	9.6345	0	9.6345
0	0	0	0	0	0	0	9.09788	9.09788	9.09788	9.09788	0	57.974	0	2	0	0	1	0	1	0	0	0	0	6	3.0568	1.13636	0	163	39	103	0	9.09788	9.09788	9.09788	0	9.09788	0	9.09788	0	9.09788
0	0	0	0	0	0	0	6.26146	6.26146	6.26146	6.26146	0	64.9035	1	0	0	1	0	0	0	0	0	0	0	5	3.55619	1.24242	0	188	47	120	0	6.26146	6.26146	6.26146	0	6.26146	0	6.26146	0	6.26146
0	0	0	0	0	0	0	9.44832	9.44832	9.44832	9.44832	1	51.8604	0	1	1	0	0	0	0	0	0	0	0	3	0.407182	1.07576	0	256	55	178	0	9.44832	9.44832	9.44832	0	9.44832	0	9.44832	0	9.44832
0	0	0	0	0	0	0	8.47365	8.47365	8.47365	8.47365	0	51.6715	0	2	1	1	0	1	1	0	1	1	0	13	3.67364	1.19048	0	162	30	76	0	8.47365	8.47365	8.47365	0	8.47365	0	8.47365	0	8.47365
0	0	0	0	0	0	0	7.49897	7.49897	7.49897	7.49897	0	56.627	0	1	1	1	1	0	1	1	1	0	0	7	2.55754	1.25926	0	223	43	165	0	7.49897	7.49897	7.49897	0	7.49897	0	7.49897	0	7.49897
0	0	0	0	0	0	0	9.39904	9.39904	9.39904	9.39904	1	67.0445	1	1	1	0	0	0	0	0	0	0	0	4	1.99803	1.10667	0	234	58	155	0	9.39904	9.39904	9.39904	0	9.39904	0	9.39904	0	9.39904
0	0	0	0	0	0	0	9.65914	9.65914	9.65914	9.65914	0	72.7529	2	1	0	1	1	0	1	0	1	0	0	6	4.19374	1.04615	0	171	74	83	0	9.65914	9.65914	9.65914	0	9.65914	0	9.65914	0	9.65914
0	0	0	0	0	0	0	7.22519	7.22519	7.22519	7.22519	1	70.1602	2	1	0	0	0	0	0	0	0	0	0	3	1.63058	1.12903	0	137	45	70	0	7.22519	7.22519	7.22519	0	7.22519	0	7.22519	0	7.22519
0	0	0	0	0	0	0	9.58522	9.58522	9.58522	9.58522	1	55.2608	0	1	0	1	0	0	0	0	0	0	0			1.14035	0		58		0	9.58522	9.58522	9.58522	0	9.58522	0	9.58522	0	9.58522
0	0	0	0	0	0	0	8.48186	8.48186	8.48186	8.48186	0	73.3443	2	2	1	1	0	0	0	0	0	0	0	7	5.52035	1.08108	0	202	69	122	0	8.48186	8.48186	8.48186	0	8.48186	0	8.48186	0	8.48186
0	0	0	0	0	0	0	10.0041	10.0041	10.0041	10.0041	1	57.6591	0	2	1	0	0	0	1	0	1	0	0	5	1.50596	1.29851	0	255	51	184	0	10.0041	10.0041	10.0041	0	10.0041	0	10.0041	0	10.0041
0	0	0	0	0	0	0	9.68652	9.68652	9.68652	9.68652	0	62.4449	1	2	1	1	1	0	1	1	0	0	0	7	3.42487	1.07812	0	255	43	187	0	9.68652	9.68652	9.68652	0	9.68652	0	9.68652	0	9.68652
0	0	0	0	0	0	0	9.87543	9.87543	9.87543	9.87543	1	58.9952	0	0	1	0	0	0	0	0	0	0	0	2	0.839162	1.05882	0	196	64	117	0	9.87543	9.87543	9.87543	0	9.87543	0	9.87543	0	9.87543
0	0	0	0	0	0	0	9.36893	9.36893	9.36893	9.36893	1	55.1075	0	1	1	0	0	0	0	0	0	0	0	3	1.06975	1.22059	0	192	72	107	0	9.36893	9.36893	9.36893	0	9.36893	0	9.36893	0	9.36893
0	0	0	0	0	0	0	9.40452	9.40452	9.40452	9.40452	0	66.5927	1	2	1	1	1	0	0	0	0	0	0	13	6.41296	1.04167	0	241	39	141	0	9.40452	9.40452	9.40452	0	9.40452	0	9.40452	0	9.40452
0	0	0	0	0	0	0	9.34702	9.34702	9.34702	9.34702	1	53.1335	0	0	0	1	0	0	0	0	0	0	0	2	0.453932	1.09231	0	175	61	95	0	9.34702	9.34702	9.34702	0	9.34702	0	9.34702	0	9.34702
0	0	0	0	0	0	0	9.71937	9.71937	9.71937	9.71937	0	68.3012	1	2	1	1	0	1	1	0	1	0	0	11	10.9397	1.10345	0	246	65	126	0	9.71937	9.71937	9.71937	0	9.71937	0	9.71937	0	9.71937
0	0	0	0	0	0	0	9.68378	9.68378	9.68378	9.68378	1	58.5079	0	2	1	0	1	0	1	1	1	0	1	5	1.47195	1.17143	0	244	59	144	0	9.68378	9.68378	9.68378	0	9.68378	0	9.68378	0	9.68378
0	0	0	0	0	0	0	9.88912	9.88912	9.88912	9.88912	0	65.3388	1	1	0	1	0	0	0	0	0	0	0	4	2.69892	1.10769	0	192	48	121	0	9.88912	9.88912	9.88912	0	9.88912	0	9.88912	0	9.88912
0	0	0	0	0	0	0	8.16701	8.16701	8.16701	8.16701	0	66.5352	1	2	1	0	0	0	0	0	0	0	0	4	3.11427	1.27941	0	167	56	98	0	8.16701	8.16701	8.16701	0	8.16701	0	8.16701	0	8.16701
0	0	0	0	0	1	0	1.10609	1.10609	1.10609	1.10609	0	63.1348	1	1	0	1	1	0	1	1	0	0	0	14	8.27607	1.06849	0	207	39	140	1	1.10609	1.10609	1.10609	1	1.10609	1	1.10609	0	1.10609
0	0	0	0	0	0	0	5.2512	5.2512	5.2512	5.2512	0	51.091	0	2	1	1	1	0	1	0	0	0	0	14	3.79444	1.25714	0	254	32	191	0	5.2512	5.2512	5.2512	0	5.2512	0	5.2512	0	5.2512
0	0	0	0	0	0	0	9.62902	9.62902	9.62902	9.62902	1	56.271	0	1	1	0	0	0	0	0	0	0	0	3	0.684004	1.07937	0	236	71	153	0	9.62902	9.62902	9.62902	0	9.62902	0	9.62902	0	9.62902
0	0	0	0	0	0	0	9.5989	9.5989	9.5989	9.5989	1	66.5325	1	0	0	0	0	0	1	0	1	0	0	4	2.01935	1.04762	0	237	51	141	0	9.5989	9.5989	9.5989	0	9.5989	0	9.5989	0	9.5989
0	0	0	0	0	0	0	9.18549	9.18549	9.18549	9.18549	0	66.8528	1	2	1	1	1	0	0	1	0	0	0	12	12.5424	1.16867	0	168	49	92	0	9.18549	9.18549	9.18549	0	9.18549	0	9.18549	0	9.18549
0	0	0	0	0	0	0	9.8152	9.8152	9.8152	9.8152	1	64.9993	1	1	1	0	1	0	0	1	0	0	0	6	2.73471	1.02857	0	203	47	141	0	9.8152	9.8152	9.8152	0	9.8152	0	9.8152	0	9.8152
0	0	0	0	0	0	0	9.57974	9.57974	9.57974	9.57974	1	51.77	0	1	1	0	1	0	1	1	1	0	0	5	0.574417	1.07692	0	292	47	185	0	9.57974	9.57974	9.57974	0	9.57974	0	9.57974	0	9.57974
0	0	0	0	0	0	0	9.78508	9.78508	9.78508	9.78508	1	73.5633	2	1	1	0	1	0	1	1	1	0	0	3	4.35359	1.02353	0	230	93	124	0	9.78508	9.78508	9.78508	0	9.78508	0	9.78508	0	9.78508
0	0	0	0	0	0	0	9.40452	9.40452	9.40452	9.40452	0	73.588	2	1	1	1	0	1	0	0	0	1	0	13	10.5759	1.20896	0	186	49	116	0	9.40452	9.40452	9.40452	0	9.40452	0	9.40452	0	9.40452
0	0	0	0	0	0	0	9.70842	9.70842	9.70842	9.70842	1	62.0287	1	2	1	0	0	0	0	0	0	0	0	4	2.13607	1.09859	0	267	51	167	0	9.70842	9.70842	9.70842	0	9.70842	0	9.70842	0	9.70842
0	0	0	0	0	0	0	9.62081	9.62081	9.62081	9.62081	1	68.7556	1	2	1	1	1	0	1	1	0	0	0	4	2.98119	1.1958	0	255	68	154	0	9.62081	9.62081	9.62081	0	9.62081	0	9.62081	0	9.62081
0	0	0	0	0	0	0	9.2731	9.2731	9.2731	9.2731	1	54.7598	0	2	1	0	1	1	1	1	0	1	0	6	3.00511	1.15385	0	246	51	168	0	9.2731	9.2731	9.2731	0	9.2731	0	9.2731	0	9.2731
0	0	0	0	0	0	0	9.78508	9.78508	9.78508	9.78508	1	60.5667	1	1	1	0	0	0	1	0	0	0	0	4	1.54657	1.025	0	283	70	187	0	9.78508	9.78508	9.78508	0	9.78508	0	9.78508	0	9.78508
0	0	0	0	0	0	0	9.42094	9.42094	9.42094	9.42094	1	58.3628	0	0	0	1	0	0	0	0	0	0	0	4	1.36087	1.05556	0	182	42	121	0	9.42094	9.42094	9.42094	0	9.42094	0	9.42094	0	9.42094
0	0	0	0	0	0	0	9.67009	9.67009	9.67009	9.67009	1	62.0424	1	2	1	0	0	0	0	0	0	0	0	8	2.506	1.16	0	190	41	123	0	9.67009	9.67009	9.67009	0	9.67009	0	9.67009	0	9.67009
0	0	0	0	0	0	0	9.59343	9.59343	9.59343	9.59343	0	55.2553	0	1	0	1	0	0	0	0	0	0	0	3	2.07629	1.01852	0	256	65	171	0	9.59343	9.59343	9.59343	0	9.59343	0	9.59343	0	9.59343
1	0	1	0	1	0	0	5.72485	9.24025	5.80698	9.24025	0	67.102	1	2	1	1	1	1	1	1	1	1	1	20	13.9399	1.18056	0	245	36	89.2	1	5.72485	5.72485	9.24025	1	5.72485	1	5.72485	1	5.72485
0	0	0	0	0	0	0	8.35044	8.35044	8.35044	8.35044	1	55.8905	0	1	1	0	1	1	0	1	0	1	0	10	3.65691	1.14286	0	189	43	112	0	8.35044	8.35044	8.35044	0	8.35044	0	8.35044	0	8.35044
0	0	0	0	0	0	0	9.86448	9.86448	9.86448	9.86448	1	62.7598	1	2	1	0	0	0	0	0	0	0	0	4	1.36641	1.04505	0	227	52	163	0	9.86448	9.86448	9.86448	0	9.86448	0	9.86448	0	9.86448
0	0	0	0	0	0	0	8.35044	8.35044	8.35044	8.35044	1	72.9199	2	1	0	0	1	0	1	0	0	0	0	3	2.68077	1.28205	0	203	68	193	0	8.35044	8.35044	8.35044	0	8.35044	0	8.35044	0	8.35044
0	0	0	0	0	0	0	9.38809	9.38809	9.38809	9.38809	1	60.2601	1	1	1	0	1	0	0	1	0	0	1	4	1.62034	1.07353	0	213	63	132	0	9.38809	9.38809	9.38809	0	9.38809	0	9.38809	0	9.38809
0	0	0	0	0	0	0	9.63997	9.63997	9.63997	9.63997	0	60.2628	1	1	0	1	0	0	1	0	1	0	0	3	2.61977	1.2	0	187	72	99	0	9.63997	9.63997	9.63997	0	9.63997	0	9.63997	0	9.63997
0	0	0	0	0	0	0	9.68378	9.68378	9.68378	9.68378	1	79.3374	2	1	1	0	0	0	0	0	0	0	0	2	2.43593	1.3125	0	198	71	106	0	9.68378	9.68378	9.68378	0	9.68378	0	9.68378	0	9.68378
0	0	0	0	0	0	0	9.82341	9.82341	9.82341	9.82341	1	60.282	1	2	1	0	1	0	0	1	0	0	0	4	1.44526	1.01429	0	237	67	138	0	9.82341	9.82341	9.82341	0	9.82341	0	9.82341	0	9.82341
0	0	0	0	0	0	0	8.46544	8.46544	8.46544	8.46544	1	49.7248	0	2	1	1	0	0	1	0	0	0	0	3	0.364864	1.05357	0	226	35	173	0	8.46544	8.46544	8.46544	0	8.46544	0	8.46544	0	8.46544
0	0	0	0	0	0	0	8.65161	8.65161	8.65161	8.65161	1	74.3491	2	2	1	0	0	0	0	0	0	0	0	3	1.45463	1.08621	0	214	46	134	0	8.65161	8.65161	8.65161	0	8.65161	0	8.65161	0	8.65161
0	0	0	0	0	0	0	9.74675	9.74675	9.74675	9.74675	1	58.3053	0	2	1	1	1	1	1	1	1	1	1	17	17.2683	1.02703	0	268	47	177	0	9.74675	9.74675	9.74675	0	9.74675	0	9.74675	0	9.74675
0	0	0	0	0	0	0	8.34771	8.34771	8.34771	8.34771	0	84.1697	2	1	1	1	0	0	0	0	0	0	0	15	7.42052	1.23438	0	188	46	126	0	8.34771	8.34771	8.34771	0	8.34771	0	8.34771	0	8.34771
0	0	0	0	0	0	0	9.72758	9.72758	9.72758	9.72758	1	54.0726	0	1	1	0	1	0	1	1	0	0	0	5	0.56814	1.07143	0	213	48	129	0	9.72758	9.72758	9.72758	0	9.72758	0	9.72758	0	9.72758
0	0	0	0	0	0	0	9.98768	9.98768	9.98768	9.98768	1	56.9281	0	2	1	0	0	0	1	0	0	0	0	4	1.37167	1.02532	0	252	79	158	0	9.98768	9.98768	9.98768	0	9.98768	0	9.98768	0	9.98768
0	0	0	0	0	0	0	8.19713	8.19713	8.19713	8.19713	0	64.3778	1	1	1	1	0	0	0	0	0	0	0	8	7.9708	1.0303	0	199	55	118	0	8.19713	8.19713	8.19713	0	8.19713	0	8.19713	0	8.19713
0	0	0	0	0	1	0	8.29295	8.29295	8.29295	8.29295	0	78.5681	2	2	1	1	1	1	0	1	0	1	0	15	13.0267	1.05	0	195	46	121	1	8.29295	8.29295	8.29295	1	8.29295	1	8.29295	0	8.29295
0	0	0	0	0	0	0	9.50856	9.50856	9.50856	9.50856	1	75.885	2	2	1	0	1	0	1	1	0	0	0	5	3.96862	1.01299	0	232	56	142	0	9.50856	9.50856	9.50856	0	9.50856	0	9.50856	0	9.50856
0	0	0	0	0	0	0	9.54141	9.54141	9.54141	9.54141	1	63.5072	1	2	1	0	1	0	1	1	1	0	0	7	1.80961	1.23636	0	257	49	176	0	9.54141	9.54141	9.54141	0	9.54141	0	9.54141	0	9.54141
0	0	0	0	0	0	0	9.24025	9.24025	9.24025	9.24025	1	69.577	1	1	1	0	1	0	1	1	0	0	0	4	2.88697	1.32787	0	257	55	177	0	9.24025	9.24025	9.24025	0	9.24025	0	9.24025	0	9.24025
0	0	0	0	0	0	0	9.46201	9.46201	9.46201	9.46201	1	57.4456	0	1	1	0	0	0	0	0	0	0	0	2	0.860065	1.01538	0	176	68	92	0	9.46201	9.46201	9.46201	0	9.46201	0	9.46201	0	9.46201
0	0	0	0	0	0	1	8.22177	8.22177	8.22177	8.22177	0	55.885	0	0	0	1	0	0	0	0	0	0	0	3	2.94913	1.17544	0	195	68	112	1	8.22177	8.22177	8.22177	0	8.22177	0	8.22177	0	8.22177
0	0	0	0	0	0	0	9.95756	9.95756	9.95756	9.95756	1	72.9856	2	2	0	0	1	0	1	1	0	0	0	6	3.04328	1.1	0	202	44	122	0	9.95756	9.95756	9.95756	0	9.95756	0	9.95756	0	9.95756
0	0	0	0	0	0	0	9.39083	9.39083	9.39083	9.39083	1	59.3977	0	2	1	0	1	0	1	0	0	0	0	5	1.88187	1.12987	0	235	58	138	0	9.39083	9.39083	9.39083	0	9.39083	0	9.39083	0	9.39083
0	0	0	0	0	0	0	9.94387	9.94387	9.94387	9.94387	1	78.7132	2	1	0	0	1	1	1	1	1	1	0	12	18.606	1.01235	0	210	39	126	0	9.94387	9.94387	9.94387	0	9.94387	0	9.94387	0	9.94387
0	0	0	0	0	0	0	9.92745	9.92745	9.92745	9.92745	1	54.2752	0	0	0	0	0	0	0	0	0	0	0	2	0.598083	1.12245	0	217	94	112	0	9.92745	9.92745	9.92745	0	9.92745	0	9.92745	0	9.92745
0	0	0	0	0	0	0	9.74675	9.74675	9.74675	9.74675	1	54.0014	0	1	1	0	0	0	0	0	0	0	0	6	0.947112	1.08108	0	285	59	188	0	9.74675	9.74675	9.74675	0	9.74675	0	9.74675	0	9.74675
0	0	0	0	0	0	0	8.39425	8.39425	8.39425	8.39425	0	50.1136	0	2	1	1	0	0	0	0	0	0	0	4	0.811512	1.19672	0	161	32	109	0	8.39425	8.39425	8.39425	0	8.39425	0	8.39425	0	8.39425
0	0	0	0	0	0	0	9.12252	9.12252	9.12252	9.12252	1	68.8898	1	2	1	0	1	1	1	1	1	1	0	7	8.17619	1	0	267	51	190	0	9.12252	9.12252	9.12252	0	9.12252	0	9.12252	0	9.12252
0	0	0	0	0	0	0	9.37988	9.37988	9.37988	9.37988	1	74.1574	2	1	1	0	1	1	1	1	1	1	1	8	13.8178	1.35714	0	191	42	98	0	9.37988	9.37988	9.37988	0	9.37988	0	9.37988	0	9.37988
0	0	0	0	0	0	0	9.10062	9.10062	9.10062	9.10062	0	52.8569	0	0	0	1	0	0	1	0	0	0	0	4	3.11774	1.07692	0	259	71	175	0	9.10062	9.10062	9.10062	0	9.10062	0	9.10062	0	9.10062
0	0	0	0	0	0	0	9.54415	9.54415	9.54415	9.54415	1	74.6585	2	2	1	0	1	1	1	1	0	1	1	11	18.9346	1	0	313	49	209	0	9.54415	9.54415	9.54415	0	9.54415	0	9.54415	0	9.54415
0	1	0	1	0	0	0	9.40726	8.59138	9.40726	9.40726	0	58.9596	0	1	0	1	0	0	1	0	0	0	0	6	3.42348	1	0	278	56	191	1	8.59138	9.40726	8.59138	1	8.59138	1	8.59138	1	8.59138
0	0	0	0	0	0	0	9.58795	9.58795	9.58795	9.58795	0	66.6037	1	0	0	0	0	0	0	0	0	0	0	12	8.83894	1.0137	0	291	47	225	0	9.58795	9.58795	9.58795	0	9.58795	0	9.58795	0	9.58795
0	0	0	0	0	0	0	8.79124	8.79124	8.79124	8.79124	1	51.4086	0	2	1	0	0	0	0	0	0	0	0	3	0.285772	1.27586	0	177	58	102	0	8.79124	8.79124	8.79124	0	8.79124	0	8.79124	0	8.79124
0	0	0	0	0	0	0	9.85626	9.85626	9.85626	9.85626	1	60.4654	1	1	0	0	1	1	1	1	1	0	0	9	8.18313	1.01667	0	166	51	91	0	9.85626	9.85626	9.85626	0	9.85626	0	9.85626	0	9.85626
0	0	0	0	0	0	0	9.70842	9.70842	9.70842	9.70842	1	69.1198	1	2	1	0	1	0	0	1	0	0	1	2	1.41301	1.22414	0	181	59	103	0	9.70842	9.70842	9.70842	0	9.70842	0	9.70842	0	9.70842
0	0	0	0	0	0	0	9.84805	9.84805	9.84805	9.84805	1	55.4743	0	2	1	1	1	0	0	1	0	0	0	3	1.38877	1.12329	0	206	78	110	0	9.84805	9.84805	9.84805	0	9.84805	0	9.84805	0	9.84805
0	0	0	0	0	0	0	9.65914	9.65914	9.65914	9.65914	1	66.089	1	2	1	0	1	0	0	1	0	0	0	4	2.26801	1.06667	0	213	58	140	0	9.65914	9.65914	9.65914	0	9.65914	0	9.65914	0	9.65914
0	0	0	0	0	0	0	9.74401	9.74401	9.74401	9.74401	0	65.9521	1	2	1	1	1	0	1	1	0	0	0	7	4.95457	1.08955	0	211	51	140	0	9.74401	9.74401	9.74401	0	9.74401	0	9.74401	0	9.74401
0	0	0	0	0	0	0	9.54415	9.54415	9.54415	9.54415	1	60.7748	1	2	1	0	1	0	1	1	0	0	0	4	1.65617	1	0	231	63	120	0	9.54415	9.54415	9.54415	0	9.54415	0	9.54415	0	9.54415
0	0	0	0	0	0	0	9.84805	9.84805	9.84805	9.84805	0	56.8569	0	1	0	0	0	0	1	0	0	0	0	4	2.01933	1.06452	0	244	49	169	0	9.84805	9.84805	9.84805	0	9.84805	0	9.84805	0	9.84805
0	0	0	0	0	0	0	7.95072	7.95072	7.95072	7.95072	1	58.3436	0	2	1	0	0	0	0	0	0	0	0	4	1.76994	1.05882	0	207	64	124	0	7.95072	7.95072	7.95072	0	7.95072	0	7.95072	0	7.95072
0	0	0	0	0	0	0	9.42642	9.42642	9.42642	9.42642	1	52.6489	0	1	1	0	1	0	0	0	0	0	0	3	0.595826	1.06154	0	215	68	128	0	9.42642	9.42642	9.42642	0	9.42642	0	9.42642	0	9.42642
0	0	0	0	0	0	0	1.54415	1.54415	1.54415	1.54415	0	63.6523	1	0	0	1	0	0	1	0	1	0	0	4	3.86853	1.05	0	219	70	134	1	1.54415	1.54415	1.54415	0	1.54415	0	1.54415	0	1.54415
0	0	0	0	0	0	0	8.21081	8.21081	8.21081	8.21081	0	68.0027	1	1	0	0	1	0	1	1	1	0	1	5	3.34722	1.11667	0	183	46	115	0	8.21081	8.21081	8.21081	0	8.21081	0	8.21081	0	8.21081
0	0	0	0	0	0	0	9.10062	9.10062	9.10062	9.10062	0	68.4709	1	0	0	1	0	0	0	0	0	0	0	10	20.1675	1.12987	0	205	77	110	0	9.10062	9.10062	9.10062	0	9.10062	0	9.10062	0	9.10062
0	0	0	0	0	0	0	9.75222	9.75222	9.75222	9.75222	1	79.9945	2	1	1	0	1	1	1	1	1	1	1	7	13.0771	1.09589	0	242	50	143	0	9.75222	9.75222	9.75222	0	9.75222	0	9.75222	0	9.75222
0	0	0	0	0	0	0	9.64271	9.64271	9.64271	9.64271	0	66.7953	1	2	1	1	0	0	1	0	0	0	0	21	11.6242	1.12162	0	244	44	151	0	9.64271	9.64271	9.64271	0	9.64271	0	9.64271	0	9.64271
0	0	0	0	0	0	0	9.57426	9.57426	9.57426	9.57426	1	59.603	0	2	1	0	0	0	0	0	0	0	0	4	1.51371	1.075	0	228	61	142	0	9.57426	9.57426	9.57426	0	9.57426	0	9.57426	0	9.57426
0	0	0	0	0	0	1	8.61054	8.61054	8.61054	8.61054	1	75.9398	2	0	1	0	0	0	0	0	0	0	0	2	1.40022	1.27273	0	234	73	151	1	8.61054	8.61054	8.61054	0	8.61054	0	8.61054	0	8.61054
0	0	0	0	0	0	0	8.44079	8.44079	8.44079	8.44079	1	56.1944	0	2	1	1	1	0	1	1	1	0	0	4	0.87474	1.0625	0	265	55	196	0	8.44079	8.44079	8.44079	0	8.44079	0	8.44079	0	8.44079
0	0	0	0	0	0	0	9.65914	9.65914	9.65914	9.65914	1	57.4456	0	2	1	0	0	1	0	0	0	1	0	5	3.85571	1.07692	0	190	61	101	0	9.65914	9.65914	9.65914	0	9.65914	0	9.65914	0	9.65914
0	0	0	0	0	0	0	8.62423	8.62423	8.62423	8.62423	1	61.9932	1	0	0	0	0	0	1	0	1	0	1			1.12963	0		58		0	8.62423	8.62423	8.62423	0	8.62423	0	8.62423	0	8.62423
0	0	0	0	0	0	0	9.72485	9.72485	9.72485	9.72485	1	67.4004	1	2	1	0	1	0	0	1	0	0	0	5	2.63262	1.02667	0	194	45	118	0	9.72485	9.72485	9.72485	0	9.72485	0	9.72485	0	9.72485
0	0	0	0	0	0	0	9.32238	9.32238	9.32238	9.32238	1	72.0575	2	0	0	0	0	0	0	0	0	0	1	4	4.45477	1.19643	0	234	66	151	0	9.32238	9.32238	9.32238	0	9.32238	0	9.32238	0	9.32238
0	0	0	0	0	0	0	9.51129	9.51129	9.51129	9.51129	0	68.7118	1	1	0	0	1	0	0	1	0	0	0	7	4.20931	1.3125	0	218	47	142	0	9.51129	9.51129	9.51129	0	9.51129	0	9.51129	0	9.51129
0	0	0	0	0	0	1	0.468172	0.468172	0.468172	0.468172	0	78.7433	2	2	1	1	0	0	0	0	0	0	0	11	4.92724	1.06849	0	212	49	146	1	0.468172	0.468172	0.468172	0	0.468172	0	0.468172	0	0.468172
0	0	0	0	0	0	0	9.63176	9.63176	9.63176	9.63176	1	75.0582	2	1	1	0	0	0	0	0	0	0	0	3	2.62948	1.13636	0	261	57	187	0	9.63176	9.63176	9.63176	0	9.63176	0	9.63176	0	9.63176
0	0	0	0	0	0	0	9.39904	9.39904	9.39904	9.39904	1	57.9603	0	1	0	0	0	0	1	0	1	0	0	2	0.919065	1.2037	0	290	80	198	0	9.39904	9.39904	9.39904	0	9.39904	0	9.39904	0	9.39904
0	0	0	0	0	0	0	9.53593	9.53593	9.53593	9.53593	1	55.8111	0	1	1	0	1	0	0	1	0	0	0	2	0.644627	1.06849	0	199	61	100	0	9.53593	9.53593	9.53593	0	9.53593	0	9.53593	0	9.53593
1	0	1	0	1	0	0	0.963723	8.48186	0.966461	8.48186	1	72.9144	2	2	1	0	1	0	0	1	0	0	0	5	5.29067	1.16438	0	253	57	176	1	0.963723	0.963723	8.48186	1	0.963723	1	0.963723	1	0.963723
0	0	0	0	0	0	0	9.48118	9.48118	9.48118	9.48118	1	65.191	1	1	1	0	0	0	0	0	0	0	0	5	2.82282	1.24194	0	225	59	147	0	9.48118	9.48118	9.48118	0	9.48118	0	9.48118	0	9.48118
0	0	0	0	0	0	0	9.5332	9.5332	9.5332	9.5332	0	73.2649	2	1	1	1	0	0	0	0	0	0	0	14	7.51886	1.20482	0	245	56	163	0	9.5332	9.5332	9.5332	0	9.5332	0	9.5332	0	9.5332
0	0	0	0	0	0	0	9.65914	9.65914	9.65914	9.65914	0	73.8453	2	1	0	1	0	0	0	0	0	0	0	6	3.15815	1.25862	0	183	59	107	0	9.65914	9.65914	9.65914	0	9.65914	0	9.65914	0	9.65914
0	0	0	0	0	0	0	9.57974	9.57974	9.57974	9.57974	0	51.8741	0	2	0	0	0	0	0	0	0	0	0	3	1.19893	1.09677	0	215	53	148	0	9.57974	9.57974	9.57974	0	9.57974	0	9.57974	0	9.57974
0	0	0	0	0	0	0	9.65914	9.65914	9.65914	9.65914	1	55.8686	0	2	1	0	1	0	0	0	0	0	1	3	1.07064	1.09722	0	208	68	117	0	9.65914	9.65914	9.65914	0	9.65914	0	9.65914	0	9.65914
0	0	0	0	0	0	0	9.63176	9.63176	9.63176	9.63176	1	55.6769	0	0	0	0	0	0	1	0	1	0	0	2	0.389583	1.09091	0	197	72	111	0	9.63176	9.63176	9.63176	0	9.63176	0	9.63176	0	9.63176
0	0	0	0	0	0	0	4.34771	4.34771	4.34771	4.34771	0	63.2279	1	0	0	1	0	0	0	0	0	0	0	5	6.76204	1.03448	0	193	61	121	0	4.34771	4.34771	4.34771	0	4.34771	0	4.34771	0	4.34771
0	0	0	0	0	0	0	9.51129	9.51129	9.51129	9.51129	0	65.1718	1	1	1	1	0	0	1	0	0	0	0	10	5.43006	1.19718	0	268	39	194	0	9.51129	9.51129	9.51129	0	9.51129	0	9.51129	0	9.51129
0	0	0	0	0	0	0	9.78782	9.78782	9.78782	9.78782	0	72.1917	2	2	1	1	1	0	1	1	0	0	1	8	2.31507	1.05455	0	228	44	154	0	9.78782	9.78782	9.78782	0	9.78782	0	9.78782	0	9.78782
0	0	0	0	0	0	0	9.68652	9.68652	9.68652	9.68652	0	51.6194	0	1	0	1	0	0	0	0	0	0	0	2	1.48769	1.21667	0	278	69	188	0	9.68652	9.68652	9.68652	0	9.68652	0	9.68652	0	9.68652
0	0	0	0	0	0	0	9.59617	9.59617	9.59617	9.59617	1	74.0123	2	2	1	0	1	0	1	1	0	0	0	3	2.55266	1.01471	0	274	59	180	0	9.59617	9.59617	9.59617	0	9.59617	0	9.59617	0	9.59617
0	0	0	0	0	0	0	8.44627	8.44627	8.44627	8.44627	1	64.1068	1	1	1	0	1	1	1	1	1	1	0	4	7.0498	1.06711	0	196	77	93	0	8.44627	8.44627	8.44627	0	8.44627	0	8.44627	0	8.44627
0	0	0	0	0	0	0	8.6872	8.6872	8.6872	8.6872	1	61.5305	1	2	1	1	0	1	1	0	0	0	1	8	6.10542	1.25	0	225	47	145	0	8.6872	8.6872	8.6872	0	8.6872	0	8.6872	0	8.6872
0	0	0	0	0	0	0	9.3525	9.3525	9.3525	9.3525	1	65.3552	1	2	1	1	1	0	0	0	0	0	1	6	3.11869	1.07595	0	216	45	138	0	9.3525	9.3525	9.3525	0	9.3525	0	9.3525	0	9.3525
0	0	0	0	0	0	0	9.35797	9.35797	9.35797	9.35797	0	62.7105	1	1	0	1	0	0	0	0	0	0	0	5	4.70597	1.14286	0	136	40	71	0	9.35797	9.35797	9.35797	0	9.35797	0	9.35797	0	9.35797
0	0	0	0	0	0	0	9.88638	9.88638	9.88638	9.88638	1	75.3703	2	0	1	0	1	0	0	1	0	0	0	4	1.98662	1.0678	0	127	42	68	0	9.88638	9.88638	9.88638	0	9.88638	0	9.88638	0	9.88638
0	0	0	0	0	0	0	9.59343	9.59343	9.59343	9.59343	0	66.1766	1	1	0	1	0	0	1	0	0	0	0	5	5.18006	1.14286	0	268	73	167	0	9.59343	9.59343	9.59343	0	9.59343	0	9.59343	0	9.59343
0	0	0	0	1	0	0	7.11294	7.11294	2.69405	7.11294	0	64.397	1	1	0	1	0	0	0	0	0	0	0	11	9.29173	1.14516	0	222	46	150	1	2.69405	7.11294	7.11294	0	7.11294	1	2.69405	0	7.11294
0	0	0	0	0	0	1	3.09103	3.09103	3.09103	3.09103	0	65.0541	1	2	1	1	1	1	1	1	1	1	0	18	20.192	1.37681	0	196	37	123	1	3.09103	3.09103	3.09103	0	3.09103	0	3.09103	0	3.09103
0	0	0	0	0	0	0	9.48939	9.48939	9.48939	9.48939	0	58.8939	0	0	0	1	0	0	1	0	1	0	0	9	5.36636	1.06667	0	266	42	166	0	9.48939	9.48939	9.48939	0	9.48939	0	9.48939	0	9.48939
0	0	0	0	0	0	0	9.65914	9.65914	9.65914	9.65914	0	60.8569	1	2	1	0	0	0	0	0	0	0	0	8	2.90512	1	0	211	44	146	0	9.65914	9.65914	9.65914	0	9.65914	0	9.65914	0	9.65914
0	0	0	0	0	0	0	9.22656	9.22656	9.22656	9.22656	1	71.3895	2	1	1	0	0	0	1	0	0	0	0	5	2.74212	1.07246	0	234	54	160	0	9.22656	9.22656	9.22656	0	9.22656	0	9.22656	0	9.22656
0	0	0	0	0	0	0	9.57153	9.57153	9.57153	9.57153	1	52.8925	0	1	0	1	0	0	0	0	0	0	0	2	0.584109	1.09231	0	172	68	91	0	9.57153	9.57153	9.57153	0	9.57153	0	9.57153	0	9.57153
0	0	0	0	0	0	0	8.47365	8.47365	8.47365	8.47365	0	53.5195	0	1	0	1	0	0	0	0	0	0	0	6	2.94421	1.19643	0	243	58	166	0	8.47365	8.47365	8.47365	0	8.47365	0	8.47365	0	8.47365
0	0	0	0	0	0	0	9.76591	9.76591	9.76591	9.76591	0	53.7002	0	2	0	1	0	1	1	1	1	1	0	3	1.73534	1.15873	0	145	37	72	0	9.76591	9.76591	9.76591	0	9.76591	0	9.76591	0	9.76591
0	0	0	0	0	0	1	5.31691	5.31691	5.31691	5.31691	0	54.2368	0	1	0	1	0	0	0	0	0	0	0	6	1.8831	1.01852	0	205	40	149	1	5.31691	5.31691	5.31691	0	5.31691	0	5.31691	0	5.31691
0	0	0	0	0	0	0	9.63723	9.63723	9.63723	9.63723	1	67.8631	1	2	1	0	0	0	1	0	0	0	0	3	2.45591	1.25	0	219	62	135	0	9.63723	9.63723	9.63723	0	9.63723	0	9.63723	0	9.63723
1	0	1	0	0	0	1	1.06229	2.47228	2.47228	2.47228	0	80.3422	2	0	0	1	1	0	0	1	0	0	0	9	6.88298	1.125	0	122	24	69	1	1.06229	1.06229	2.47228	1	1.06229	1	1.06229	1	1.06229
0	0	0	0	0	0	0	9.7358	9.7358	9.7358	9.7358	0	54.3929	0	2	1	0	0	0	0	0	0	0	0	4	1.60283	1.24194	0	218	59	143	0	9.7358	9.7358	9.7358	0	9.7358	0	9.7358	0	9.7358
0	0	0	0	0	0	0	9.35797	9.35797	9.35797	9.35797	1	62.7953	1	2	1	0	1	0	0	1	0	0	0	4	2.35408	1	0	207	60	134	0	9.35797	9.35797	9.35797	0	9.35797	0	9.35797	0	9.35797
0	0	0	0	0	0	0	9.36345	9.36345	9.36345	9.36345	1	67.9863	1	1	1	0	0	0	1	0	1	0	0	4	3.61073	1	0	189	66	109	0	9.36345	9.36345	9.36345	0	9.36345	0	9.36345	0	9.36345
0	0	0	0	0	0	0	9.51129	9.51129	9.51129	9.51129	1	56.5339	0	2	1	0	0	0	0	0	0	0	0	3	0.454217	1.11321	0	209	53	144	0	9.51129	9.51129	9.51129	0	9.51129	0	9.51129	0	9.51129
0	0	0	0	0	0	0	9.71116	9.71116	9.71116	9.71116	0	71.8576	2	2	1	1	1	0	0	1	0	0	0	11	7.49161	1.14815	0	228	49	160	0	9.71116	9.71116	9.71116	0	9.71116	0	9.71116	0	9.71116
0	0	0	0	0	0	0	8.45722	8.45722	8.45722	8.45722	0	49.7906	0	2	1	0	0	0	0	0	0	0	0	4	2.43937	1.16438	0	300	76	197	0	8.45722	8.45722	8.45722	0	8.45722	0	8.45722	0	8.45722
0	0	0	0	0	0	0	9.65914	9.65914	9.65914	9.65914	1	63.8987	1	1	1	0	1	0	1	1	1	0	0	5	2.80589	1.0625	0	164	52	88	0	9.65914	9.65914	9.65914	0	9.65914	0	9.65914	0	9.65914
0	0	0	0	0	0	1	2.96783	2.96783	2.96783	2.96783	1	76.104	2	0	0	0	0	0	0	0	0	0	0	2	1.32385	1.17857	0	124	64	43	1	2.96783	2.96783	2.96783	0	2.96783	0	2.96783	0	2.96783
0	0	0	0	0	0	0	7.87406	7.87406	7.87406	7.87406	0	57.6153	0	1	0	0	0	0	0	0	0	0	0	4	2.76409	1.1	0	274	62	194	0	7.87406	7.87406	7.87406	0	7.87406	0	7.87406	0	7.87406
0	0	0	0	0	0	0	1.95483	1.95483	1.95483	1.95483	1	55.896	0	1	0	0	1	0	1	0	1	0	0	5	0.968772	1.21818	0	216	51	146	0	1.95483	1.95483	1.95483	0	1.95483	0	1.95483	0	1.95483
0	0	0	0	0	0	0	9.32512	9.32512	9.32512	9.32512	0	72.0383	2	1	0	0	0	0	1	0	0	0	0	14	9.40876	1.09231	0	269	52	199	0	9.32512	9.32512	9.32512	0	9.32512	0	9.32512	0	9.32512
0	0	0	0	0	0	0	8.32854	8.32854	8.32854	8.32854	0	60.6735	1	1	1	1	1	0	0	1	0	0	0	8	4.854	1.26984	0	176	42	109	1	4.38056	8.32854	8.32854	0	8.32854	1	4.38056	0	8.32854
0	0	0	0	0	0	0	9.48939	9.48939	9.48939	9.48939	1	60.2628	1	0	0	0	0	0	0	0	0	0	0	2	0.975946	1.08333	0	249	76	160	0	9.48939	9.48939	9.48939	0	9.48939	0	9.48939	0	9.48939
0	0	0	0	0	0	0	9.36893	9.36893	9.36893	9.36893	1	54.2752	0	1	1	1	0	0	1	0	0	0	0	6	0.612065	1.14286	0	265	34	203	0	9.36893	9.36893	9.36893	0	9.36893	0	9.36893	0	9.36893
0	0	0	0	0	0	0	7.09377	7.09377	7.09377	7.09377	0	73.7796	2	1	1	1	1	1	1	1	0	1	1	12	12.099	1.01449	0	121	37	63	1	7.09377	7.09377	7.09377	0	7.09377	0	7.09377	0	7.09377
0	0	0	0	0	0	0	9.6564	9.6564	9.6564	9.6564	1	63.1513	1	2	1	0	1	0	1	1	0	0	0	6	2.55638	1.11765	0	276	56	198	0	9.6564	9.6564	9.6564	0	9.6564	0	9.6564	0	9.6564
0	0	0	0	0	0	0	9.67283	9.67283	9.67283	9.67283	0	52.4271	0	1	0	1	0	0	1	0	0	0	0	5	2.77562	1.15	0	236	51	158	0	9.67283	9.67283	9.67283	0	9.67283	0	9.67283	0	9.67283
0	0	0	0	0	0	0	9.56605	9.56605	9.56605	9.56605	1	70.0096	2	2	1	0	0	0	0	0	0	0	0	4	2.56728	1.25806	0	249	55	169	0	9.56605	9.56605	9.56605	0	9.56605	0	9.56605	0	9.56605
0	0	0	0	0	0	0	9.56605	9.56605	9.56605	9.56605	1	53.4456	0	1	1	0	0	0	1	0	1	0	0	4	0.572372	1.19403	0	245	49	171	0	9.56605	9.56605	9.56605	0	9.56605	0	9.56605	0	9.56605
0	0	0	0	0	0	0	9.52498	9.52498	9.52498	9.52498	0	66.7214	1	1	0	0	0	0	1	0	1	0	0	4	3.10589	1.05479	0	198	62	117	0	9.52498	9.52498	9.52498	0	9.52498	0	9.52498	0	9.52498
0	0	0	0	0	0	0	9.25941	9.25941	9.25941	9.25941	0	58.809	0	1	1	1	0	1	0	0	0	1	0	21	11.4832	1.01613	0	214	29	135	0	9.25941	9.25941	9.25941	0	9.25941	0	9.25941	0	9.25941
0	0	0	0	0	0	0	9.53046	9.53046	9.53046	9.53046	1	61.7851	1	0	1	1	0	0	0	0	0	0	0	6	2.66139	1.04478	0	207	51	144	0	9.53046	9.53046	9.53046	0	9.53046	0	9.53046	0	9.53046
0	0	0	0	0	0	0	8.51198	8.51198	8.51198	8.51198	1	74.9213	2	2	1	0	1	0	1	1	0	0	0	4	2.30677	1.28571	0	224	48	142	0	8.51198	8.51198	8.51198	0	8.51198	0	8.51198	0	8.51198
0	0	0	0	0	0	0	9.38809	9.38809	9.38809	9.38809	0	67.8768	1	2		1	0	0	1	0	0	0	0	8	7.50906	1.22785	0	214	45	152	0	9.38809	9.38809	9.38809	0	9.38809	0	9.38809	0	9.38809
0	0	0	0	0	0	0	9.68104	9.68104	9.68104	9.68104	1	56.2738	0	1	0	0	0	0	0	0	0	0	0	4	0.823526	1.14815	0	224	54	152	0	9.68104	9.68104	9.68104	0	9.68104	0	9.68104	0	9.68104
0	0	0	0	0	0	0	9.56331	9.56331	9.56331	9.56331	0	81.0541	2	2	1	1	1	0	0	1	0	0	0	4	3.3731	1.16667	0	204	60	123	0	9.56331	9.56331	9.56331	0	9.56331	0	9.56331	0	9.56331
1	0	1	0	0	0	0	6.31075	9.67556	9.67556	9.67556	1	67.666	1	2	1	0	1	1	1	1	1	1	1	11	19.9323	1	0	241	53	139	1	6.31075	6.31075	9.67556	1	6.31075	1	6.31075	1	6.31075
0	0	0	0	0	0	0	9.41547	9.41547	9.41547	9.41547	0	73.191	2	1	0	1	1	0	0	1	0	0	0	6	7.11719	1.22535	0	155	47	79	0	9.41547	9.41547	9.41547	0	9.41547	0	9.41547	0	9.41547
0	0	0	0	0	0	0	9.39904	9.39904	9.39904	9.39904	0	62.4668	1	1	0	1	0	0	0	1	0	0	0	6	6.89925	1.15714	0	196	47	136	0	9.39904	9.39904	9.39904	0	9.39904	0	9.39904	0	9.39904
0	0	1	0	0	0	0	4.63792	9.73306	9.73306	9.73306	0	60.1287	1	2	1	1	1	1	0	1	0	0	1	8	7.73876	1.04545	0	241	78	150	1	4.63792	9.73306	9.73306	0	9.73306	1	4.63792	1	4.63792
0	0	0	0	0	0	1	8.31211	8.31211	8.31211	8.31211	1	83.436	2	2	1	0	1	1	1	1	0	1	0	8	13.969	1.25	0	214	47	138	1	8.31211	8.31211	8.31211	0	8.31211	0	8.31211	0	8.31211
0	0	0	0	0	0	0	9.64819	9.64819	9.64819	9.64819	0	66.0342	1	0	0	1	0	0	0	0	0	0	0	5	4.28957	1.10714	0	268	72	173	0	9.64819	9.64819	9.64819	0	9.64819	0	9.64819	0	9.64819
0	0	0	0	0	0	0	4.92266	4.92266	4.92266	4.92266	0	56.8378	0	2	1	1	0	0	0	0	0	0	0			1.16923	0		49		1	4.92266	4.92266	4.92266	0	4.92266	0	4.92266	0	4.92266
0	0	0	0	0	0	1	8.11499	8.11499	8.11499	8.11499	0	73.4018	2	1	1	0	1	1	1	1	1	1	1	11	9.33212	1.07353	0	240	64	143	1	8.11499	8.11499	8.11499	0	8.11499	0	8.11499	0	8.11499
0	0	0	0	0	0	0	9.6783	9.6783	9.6783	9.6783	1	71.447	2	2	1	0	1	0	1	1	1	0	1	5	2.34205	1.11111	0	182	35	113	0	9.6783	9.6783	9.6783	0	9.6783	0	9.6783	0	9.6783
0	0	0	0	0	0	0	7.13484	7.13484	7.13484	7.13484	0	62.3765	1	2	1	1	0	0	0	0	0	0	0	5	4.20618	1.17391	0	264	67	175	0	7.13484	7.13484	7.13484	0	7.13484	0	7.13484	0	7.13484
0	0	0	0	0	0	0	9.55236	9.55236	9.55236	9.55236	1	78.924	2	1	0	0	1	0	1	1	1	0	0	2	3.16187	1.04	0	178	67	90	0	9.55236	9.55236	9.55236	0	9.55236	0	9.55236	0	9.55236
0	0	0	0	0	0	0	9.48392	9.48392	9.48392	9.48392	0	51.2553	0	2	0	1	0	0	1	0	1	0	0	2	0.647325	1.01724	0	132	41	41	0	9.48392	9.48392	9.48392	0	9.48392	0	9.48392	0	9.48392
0	0	0	0	0	0	0	9.38809	9.38809	9.38809	9.38809	0	67.8823	1	0	0	0	0	0	0	0	0	0	0	5	3.93161	1.05	0	229	49	162	0	9.38809	9.38809	9.38809	0	9.38809	0	9.38809	0	9.38809
0	0	0	0	0	0	0	8.31211	8.31211	8.31211	8.31211	0	54.5353	0	2	1	1	1	0	0	0	0	0	0	3	2.10827	1.16923	0	258	64	181	0	8.31211	8.31211	8.31211	0	8.31211	0	8.31211	0	8.31211
0	0	0	0	0	0	0	9.77413	9.77413	9.77413	9.77413	0	61.4538	1	0	0	1	0	0	0	0	0	0	0	3	1.47725	1	0	187	49	125	0	9.77413	9.77413	9.77413	0	9.77413	0	9.77413	0	9.77413
0	0	0	0	0	0	1	6.90212	6.90212	6.90212	6.90212	0	78.2259	2	1	1	1	0	0	0	0	0	0	0	5	4.19154	1.23077	0	186	64	111	1	6.90212	6.90212	6.90212	0	6.90212	0	6.90212	0	6.90212
0	0	0	0	0	0	1	8.41615	8.41615	8.41615	8.41615	1	72.1177	2	2	1	0	1	1	1	1	0	1	0	5	13.4394	1.16901	0	269	76	171	1	8.41615	8.41615	8.41615	0	8.41615	0	8.41615	0	8.41615
0	0	0	0	0	0	0	9.08145	9.08145	9.08145	9.08145	0	63.3676	1	1	1	1	0	0	0	0	0	0	0			1.0625	0		49		1	9.08145	9.08145	9.08145	0	9.08145	0	9.08145	0	9.08145
0	0	0	0	0	0	1	2.59274	2.59274	2.59274	2.59274	1	83.9589	2	2	1	0	1	1	0	1	0	1	0	16	51.8383	1.01176	0	441	35	85	1	2.59274	2.59274	2.59274	0	2.59274	0	2.59274	0	2.59274
0	0	0	0	0	0	0	9.5989	9.5989	9.5989	9.5989	0	61.5305	1	2	1	0	1	1	1	1	0	0	0	17	16.6282	1.19318	0	250	38	153	0	9.5989	9.5989	9.5989	0	9.5989	0	9.5989	0	9.5989
0	0	0	0	0	0	0	8.35044	8.35044	8.35044	8.35044	1	81.1882	2	1	1	0	0	0	0	0	0	0	0	2	1.77953	1.01333	0	171	69	91	1	8.35044	8.35044	8.35044	0	8.35044	0	8.35044	0	8.35044
0	0	0	0	0	0	0	9.68925	9.68925	9.68925	9.68925	1	52.1615	0	2	1	0	1	1	1	1	1	1	0	12	3.04034	1.0375	0	213	42	114	0	9.68925	9.68925	9.68925	0	9.68925	0	9.68925	0	9.68925
0	0	0	0	0	0	0	9.5989	9.5989	9.5989	9.5989	0	57.6564	0	2	1	1	1	0	0	0	0	0	0	5	3.24548	1.24138	0	225	50	149	0	9.5989	9.5989	9.5989	0	9.5989	0	9.5989	0	9.5989
0	0	0	0	0	0	0	9.39904	9.39904	9.39904	9.39904	0	77.9904	2	1	1	1	0	1	0	0	0	1	0	13	7.98999	1.06757	0	203	45	141	0	9.39904	9.39904	9.39904	0	9.39904	0	9.39904	0	9.39904
0	0	0	0	0	0	0	9.64545	9.64545	9.64545	9.64545	1	53.358	0	2	1	0	1	0	0	0	0	0	0	3	0.68895	1.07143	0	245	71	156	0	9.64545	9.64545	9.64545	0	9.64545	0	9.64545	0	9.64545
0	0	0	0	0	0	0	9.62355	9.62355	9.62355	9.62355	0	68.2546	1	2	1	1	0	0	0	0	0	0	0	9	5.42216	1	0	190	35	139	0	9.62355	9.62355	9.62355	0	9.62355	0	9.62355	0	9.62355
0	0	0	0	0	0	0	9.62355	9.62355	9.62355	9.62355	1	53.1828	0	2	1	0	0	0	0	0	0	0	0	2	0.606586	1.12857	0	275	61	192	0	9.62355	9.62355	9.62355	0	9.62355	0	9.62355	0	9.62355
0	0	0	0	0	0	0	9.68925	9.68925	9.68925	9.68925	0	59.4168	0	1	1	1	0	0	1	0	1	0	0	3	2.39202	1.18182	0	171	65	80	0	9.68925	9.68925	9.68925	0	9.68925	0	9.68925	0	9.68925
0	0	0	0	0	0	1	5.64271	5.64271	5.64271	5.64271	0	55.6879	0	2	1	0	0	0	0	0	0	0	0	6	2.36705	1.04225	0	217	42	113	1	5.64271	5.64271	5.64271	0	5.64271	0	5.64271	0	5.64271
0	0	0	0	0	0	0	8.6872	8.6872	8.6872	8.6872	1	61.4155	1	2	1	0	1	0	0	1	0	0	0	4	1.05796	1.07692	0	148	43	70	0	8.6872	8.6872	8.6872	0	8.6872	0	8.6872	0	8.6872
0	1	0	1	0	0	0	9.67009	8.49008	9.67009	9.67009	1	80.501	2	1	1	0	1	0	1	1	1	0	0	2	2.57237	1.06349	0	255	72	159	1	8.49008	9.67009	8.49008	1	8.49008	1	8.49008	1	8.49008
0	0	0	0	0	0	0	9.46201	9.46201	9.46201	9.46201	1	76.2053	2	2	1	0	1	0	0	1	0	0	0	2	1.91086	1.08955	0	249	69	158	0	9.46201	9.46201	9.46201	0	9.46201	0	9.46201	0	9.46201
0	0	0	0	0	0	0	9.68652	9.68652	9.68652	9.68652	0	68.9555	1	1	0	0	0	1	1	0	1	1	0	7	5.42414	1.09231	0	169	46	106	0	9.68652	9.68652	9.68652	0	9.68652	0	9.68652	0	9.68652
0	0	0	0	0	0	0	9.87817	9.87817	9.87817	9.87817	0	58.7981	0	1	1	1	1	1	1	1	1	1	0	5	3.98825	1.24615	0	208	47	137	0	9.87817	9.87817	9.87817	0	9.87817	0	9.87817	0	9.87817
0	0	0	0	0	0	0	8.92539	8.92539	8.92539	8.92539	0	57.4292	0	2	1	1	1	1	0	1	0	0	1	5	5.94759	1.15873	0	214	65	131	0	8.92539	8.92539	8.92539	0	8.92539	0	8.92539	0	8.92539
0	0	0	0	0	0	0	9.60438	9.60438	9.60438	9.60438	1	59.9808	0	1	1	0	0	0	0	0	0	0	0	5	2.5544	1.07059	0	243	86	145	0	9.60438	9.60438	9.60438	0	9.60438	0	9.60438	0	9.60438
0	0	0	0	0	0	0	9.85079	9.85079	9.85079	9.85079	1	69.2895	1	1	0	0	1	0	1	1	1	0	0	5	2.99067	1.09333	0	206	55	110	0	9.85079	9.85079	9.85079	0	9.85079	0	9.85079	0	9.85079
0	0	0	0	0	0	0	9.44285	9.44285	9.44285	9.44285	1	57.7632	0	1	1	0	1	0	1	1	1	0	0	4	1.36078	1.02532	0	191	51	117	0	9.44285	9.44285	9.44285	0	9.44285	0	9.44285	0	9.44285
0	0	0	0	0	0	0	9.50034	9.50034	9.50034	9.50034	1	58.7899	0	2	1	0	0	1	0	0	0	1	0	6	3.82817	1	0	198	50	129	0	9.50034	9.50034	9.50034	0	9.50034	0	9.50034	0	9.50034
0	0	0	0	0	0	0	9.78234	9.78234	9.78234	9.78234	1	58.2478	0	1	0	0	0	0	1	0	0	0	0	5	1.53192	1.23077	0	292	68	194	0	9.78234	9.78234	9.78234	0	9.78234	0	9.78234	0	9.78234
0	0	0	0	0	0	0	4.29295	4.29295	4.29295	4.29295	0	65.8015	1	2	1	0	0	0	0	0	0	0	0	7	6.10036	1.24	0	215	54	146	0	4.29295	4.29295	4.29295	0	4.29295	0	4.29295	0	4.29295
0	0	0	0	0	1	0	6.25051	6.25051	6.25051	6.25051	0	58.3956	0	1	1	1	0	0	0	0	0	0	0	9	4.90936	1.21739	0	236	37	158	1	6.25051	6.25051	6.25051	1	6.25051	1	6.25051	0	6.25051
0	0	0	0	0	0	0	9.71389	9.71389	9.71389	9.71389	1	56.4079	0	2		0	1	0	0	1	0	0	0	4	0.925059	1.06557	0	184	59	108	0	9.71389	9.71389	9.71389	0	9.71389	0	9.71389	0	9.71389
0	0	0	0	0	0	0	9.58248	9.58248	9.58248	9.58248	1	54.078	0	2	1	0	1	0	0	0	0	0	0	5	0.88797	1.03846	0	215	51	132	0	9.58248	9.58248	9.58248	0	9.58248	0	9.58248	0	9.58248
0	0	0	0	0	0	0	8.53936	8.53936	8.53936	8.53936	1	72.4956	2	0	1	0	1	0	1	1	1	0	0	4	5.25279	1.08989	0	239	75	131	0	8.53936	8.53936	8.53936	0	8.53936	0	8.53936	0	8.53936
0	0	0	0	0	0	0	9.47023	9.47023	9.47023	9.47023	1	64.4025	1	1	1	0	1	0	1	1	0	0	0	3	1.50583	1.25	0	214	46	132	0	9.47023	9.47023	9.47023	0	9.47023	0	9.47023	0	9.47023
0	0	0	0	0	0	0	9.59343	9.59343	9.59343	9.59343	0	61.8261	1	0	0	0	1	1	0	1	0	0	0	7	5.56981	1.08955	0	211	43	99	0	9.59343	9.59343	9.59343	0	9.59343	0	9.59343	0	9.59343
1	1	1	1	1	0	0	3.12389	4.97467	3.17317	8.57769	0	56.8487	0	1	0	1	0	0	0	0	0	0	0	6	4.34537	1.05479	0	148	29	93	1	3.12389	3.17317	4.97467	1	3.17317	1	3.12389	1	3.12389
0	0	0	0	0	0	0	9.8809	9.8809	9.8809	9.8809	0	54.8172	0	2	1	1	0	0	0	0	0	0	0	5	3.36023	1.08955	0	236	49	160	0	9.8809	9.8809	9.8809	0	9.8809	0	9.8809	0	9.8809
0	0	0	0	0	0	0	9.46475	9.46475	9.46475	9.46475	0	59.9151	0	1	0	1	0	0	0	0	0	0	0	5	2.93161	1.21127	0	221	49	147	0	9.46475	9.46475	9.46475	0	9.46475	0	9.46475	0	9.46475
0	0	0	0	0	0	0	9.99042	9.99042	9.99042	9.99042	1	50.0479	0	2	1	1	0	0	1	0	0	0	0	7	0.739181	1.15152	0	290	42	197	0	9.99042	9.99042	9.99042	0	9.99042	0	9.99042	0	9.99042
0	0	0	0	0	0	0	9.72211	9.72211	9.72211	9.72211	0	68.4189	1	2	1	1	0	0	0	0	0	0	0	7	4.81365	1.27143	0	218	53	149	0	9.72211	9.72211	9.72211	0	9.72211	0	9.72211	0	9.72211
0	0	0	0	0	0	0	9.73032	9.73032	9.73032	9.73032	1	70.6366	2	0	0	0	0	0	0	0	0	0	0	5	2.10843	1.01587	0	249	41	157	0	9.73032	9.73032	9.73032	0	9.73032	0	9.73032	0	9.73032
0	0	0	0	0	0	0	9.82341	9.82341	9.82341	9.82341	0	66.6639	1	1	0	1	1	0	0	1	0	0	0	5	6.09173	1.28378	0	231	69	151	0	9.82341	9.82341	9.82341	0	9.82341	0	9.82341	0	9.82341
0	0	0	0	0	0	0	9.8809	9.8809	9.8809	9.8809	1	51.9042	0	1	1	0	0	0	0	0	0	0	0	3	0.37371	1.09091	0	206	53	140	0	9.8809	9.8809	9.8809	0	9.8809	0	9.8809	0	9.8809
0	0	0	0	0	0	0	9.71389	9.71389	9.71389	9.71389	1	67.5428	1	2	1	0	1	1	1	1	1	1	0	9	10.4688	1.19718	0	208	56	108	0	9.71389	9.71389	9.71389	0	9.71389	0	9.71389	0	9.71389
0	0	0	0	0	0	0	9.60986	9.60986	9.60986	9.60986	1	51.217	0	1	0	0	0	0	0	0	0	0	0	2	0.392577	1.02817	0	200	86	90	0	9.60986	9.60986	9.60986	0	9.60986	0	9.60986	0	9.60986
0	0	0	0	0	0	0	9.80972	9.80972	9.80972	9.80972	1	57.514	0	1	1	0	0	0	0	0	0	0	0			1.14925	0		58		0	9.80972	9.80972	9.80972	0	9.80972	0	9.80972	0	9.80972
0	0	0	0	0	0	0	9.81246	9.81246	9.81246	9.81246	1	66.5435	1	1	1	0	1	1	1	1	0	1	0	12	7.39534	1.15385	0	160	30	112	0	9.81246	9.81246	9.81246	0	9.81246	0	9.81246	0	9.81246
0	0	0	0	0	0	0	9.77687	9.77687	9.77687	9.77687	1	57.6345	0	2	1	0	0	0	1	0	0	0	0	4	0.786238	1.07692	0	240	55	154	0	9.77687	9.77687	9.77687	0	9.77687	0	9.77687	0	9.77687
0	0	0	0	0	0	1	3.38672	3.38672	3.38672	3.38672	1	74.3628	2	2	1	0	1	0	1	1	1	0	0	5	4.08839	1.16216	0	232	51	158	1	3.38672	3.38672	3.38672	0	3.38672	0	3.38672	0	3.38672
0	0	0	0	0	0	0	9.58795	9.58795	9.58795	9.58795	0	63.8604	1	1	0	1	0	0	0	0	0	0	0	7	5.94916	1.10448	0	229	54	153	0	9.58795	9.58795	9.58795	0	9.58795	0	9.58795	0	9.58795
0	0	0	0	0	0	0	9.62355	9.62355	9.62355	9.62355	1	53.5852	0	2	1	1	0	0	0	0	0	0	0	4	1.65154	1.2	0	269	64	185	0	9.62355	9.62355	9.62355	0	9.62355	0	9.62355	0	9.62355
0	0	0	0	0	0	0	8.55305	8.55305	8.55305	8.55305	1	72.7584	2	0	0	1	0	0	0	0	0	0	0	7	6.58865	1.07692	0	223	42	164	0	8.55305	8.55305	8.55305	0	8.55305	0	8.55305	0	8.55305
0	0	0	0	0	0	0	8.95825	8.95825	8.95825	8.95825	1	72.6461	2	2	1	0	0	1	0	0	0	1	0	5	10.4352	1.23729	0	207	66	114	0	8.95825	8.95825	8.95825	0	8.95825	0	8.95825	0	8.95825
0	0	0	1	0	0	1	5.92197	2.75154	5.92197	5.92197	1	73.065	2	1	1	0	1	0	0	1	0	0	0	3	4.17136	1.11111	0	150	50	84	1	2.75154	5.92197	5.92197	0	5.92197	1	2.75154	1	2.75154
0	0	0	0	0	0	0	9.92471	9.92471	9.92471	9.92471	1	58.9678	0	1	1	1	1	0	1	1	0	0	0	6	2.44092	1.05	0	266	45	180	0	9.92471	9.92471	9.92471	0	9.92471	0	9.92471	0	9.92471
0	0	0	0	0	0	0	9.62902	9.62902	9.62902	9.62902	1	62.2478	1	2	1	0	1	0	0	1	0	0	0	4	1.08231	1.08333	0	161	47	100	0	9.62902	9.62902	9.62902	0	9.62902	0	9.62902	0	9.62902
0	0	0	0	0	0	0	9.49487	9.49487	9.49487	9.49487	1	53.9822	0	0	0	1	0	0	0	0	0	0	0	2	0.57204	1.27273	0	216	64	132	0	9.49487	9.49487	9.49487	0	9.49487	0	9.49487	0	9.49487
1	0	1	0	1	0	1	1.22656	2.36003	1.22656	2.36003	0	55.7317	0	1	1	1	0	0	0	0	0	0	0	4	2.40447	1	0	188	59	106	1	1.22656	1.2731	2.36003	1	1.2731	1	1.22656	1	1.22656
0	0	0	0	0	0	0	9.29774	9.29774	9.29774	9.29774	1	63.332	1	1	1	1	0	1	1	0	1	1	0	6	10.5665	1	0	224	70	129	0	9.29774	9.29774	9.29774	0	9.29774	0	9.29774	0	9.29774
0	0	1	0	1	0	0	3.68241	9.58795	3.8768	9.58795	0	59.4387	0	2	0	1	0	0	0	0	0	0	0	4	3.1771	1.06494	0	238	59	164	1	3.68241	9.58795	9.58795	0	9.58795	1	3.68241	1	3.68241
0	0	0	0	0	0	0	8.97468	8.97468	8.97468	8.97468	0	56.1862	0	1	0	1	1	0	1	1	0	1	0	8	3.55101	1.2459	0	209	37	147	0	8.97468	8.97468	8.97468	0	8.97468	0	8.97468	0	8.97468
0	0	0	0	0	0	0	9.577	9.577	9.577	9.577	1	63.3292	1	2	1	0	1	0	1	1	0	0	0	3	2.29667	1.18182	0	255	73	158	0	9.577	9.577	9.577	0	9.577	0	9.577	0	9.577
0	0	0	0	0	0	0	9.36893	9.36893	9.36893	9.36893	1	71.2772	2	2	1	0	0	0	1	1	1	0	1	3	3.77888	1.10938	0	269	62	181	0	9.36893	9.36893	9.36893	0	9.36893	0	9.36893	0	9.36893
0	0	0	0	0	0	0	9.8809	9.8809	9.8809	9.8809	0	62.809	1	0	0	0	0	1	0	0	0	0	0	7	4.62158	1.125	0	169	43	109	0	9.8809	9.8809	9.8809	0	9.8809	0	9.8809	0	9.8809
0	0	0	0	0	0	1	4.19986	4.19986	4.19986	4.19986	0	69.3196	1	1	1	1	1	0	0	1	0	0	0	7	4.74467	1.11688	0	188	50	124	1	4.19986	4.19986	4.19986	0	4.19986	0	4.19986	0	4.19986
0	0	0	0	0	0	1	3.72348	3.72348	3.72348	3.72348	1	53.5058	0	1	0	0	0	0	0	0	0	0	0	1	0.337085	1.09091	0	163	68	84	1	3.72348	3.72348	3.72348	0	3.72348	0	3.72348	0	3.72348
0	0	0	0	0	0	0	8.41068	8.41068	8.41068	8.41068	0	63.885	1	1	0	1	0	0	0	0	0	0	0	8	7.30086	1.32911	0	234	47	154	0	8.41068	8.41068	8.41068	0	8.41068	0	8.41068	0	8.41068
0	0	0	0	0	0	0	9.91923	9.91923	9.91923	9.91923	0	71.0719	2	1	0	1	0	1	0	0	0	1	0	9	6.61516	1.12069	0	170	55	99	0	9.91923	9.91923	9.91923	0	9.91923	0	9.91923	0	9.91923
0	1	0	1	0	0	0	9.56331	3.90144	9.56331	9.56331	1	74.2752	2	1	1	0	1	0	1	1	1	0	0	3	1.89677	1.0678	0	219	57	125	1	3.90144	9.56331	3.90144	1	3.90144	1	3.90144	1	3.90144
0	0	0	0	0	1	0	8.77755	8.77755	8.77755	8.77755	0	76.627	2	2	1	1	0	0	0	0	0	0	0	6	3.56974	1.08333	0	244	63	167	1	8.77755	8.77755	8.77755	1	8.77755	1	8.77755	0	8.77755
0	0	0	0	0	0	0	9.295	9.295	9.295	9.295	1	70.9021	2	1	1	0	0	0	0	0	0	0	0	4	3.58095	1.13559	0	306	66	210	0	9.295	9.295	9.295	0	9.295	0	9.295	0	9.295
0	0	0	0	0	0	0	9.69747	9.69747	9.69747	9.69747	1	51.9507	0	2	1	0	1	0	0	1	0	0	0	3	0.359048	1.10294	0	189	53	114	0	9.69747	9.69747	9.69747	0	9.69747	0	9.69747	0	9.69747
0	1	0	1	0	0	0	9.54415	7.32923	9.54415	9.54415	0	62.6557	1	2	1	0	1	1	1	0	0	1	0	11	15.2832	1.18056	0	230	48	145	1	7.32923	9.54415	7.32923	1	7.32923	1	7.32923	1	7.32923
0	0	0	0	0	0	0	9.6345	9.6345	9.6345	9.6345	1	69.2129	1	1	1	0	1	0	0	1	0	0	0	3	3.36854	1.07	0	179	70	88	0	9.6345	9.6345	9.6345	0	9.6345	0	9.6345	0	9.6345
0	0	0	0	0	0	0	9.94387	9.94387	9.94387	9.94387	1	59.7864	0	1	1	0	0	0	0	0	0	0	0	2	0.87648	1.1129	0	238	62	128	0	9.94387	9.94387	9.94387	0	9.94387	0	9.94387	0	9.94387
0	0	0	0	0	0	0	9.90007	9.90007	9.90007	9.90007	1	66.5407	1	2	1	0	1	0	0	1	0	0	0	4	4.15523	1.12121	0	209	69	107	0	9.90007	9.90007	9.90007	0	9.90007	0	9.90007	0	9.90007
0	0	0	0	0	0	0	8.4627	8.4627	8.4627	8.4627	1	72.8323	2	2	1	0	0	1	0	0	0	1	0	6	7.36073	1.22222	0	204	50	138	0	8.4627	8.4627	8.4627	0	8.4627	0	8.4627	0	8.4627
0	0	0	0	0	0	0	9.63723	9.63723	9.63723	9.63723	0	57.6674	0	2	1	1	0	0	0	0	0	0	0	11	6.67393	1.16667	0	268	55	192	0	9.63723	9.63723	9.63723	0	9.63723	0	9.63723	0	9.63723
0	0	1	0	0	0	0	4.13142	4.1807	4.1807	4.1807	0	79.781	2	2	1	1	0	0	0	0	0	0	0	8	11.8517	1.29545	0	201	69	112	1	4.13142	4.1807	4.1807	0	4.1807	1	4.13142	1	4.13142
0	0	0	0	0	0	0	9.68378	9.68378	9.68378	9.68378	1	53.5989	0	0	0	0	0	0	0	0	0	0	0	2	0.242777	1.25926	0	199	48	136	0	9.68378	9.68378	9.68378	0	9.68378	0	9.68378	0	9.68378
0	0	0	0	0	0	0	9.54689	9.54689	9.54689	9.54689	1	53.3388	0	1	1	0	0	0	1	0	1	0	0	2	0.380266	1.21212	0	245	50	159	0	9.54689	9.54689	9.54689	0	9.54689	0	9.54689	0	9.54689
0	0	0	0	0	0	0	8.45996	8.45996	8.45996	8.45996	1	81.1362	2	0	0	0	1	0	1	1	0	0	0	3	6.01864	1	0	262	89	158	0	8.45996	8.45996	8.45996	0	8.45996	0	8.45996	0	8.45996
0	0	0	0	0	0	0	9.50582	9.50582	9.50582	9.50582	1	57.3114	0	2	1	0	1	1	1	1	0	1	0	11	5.736	1.13333	0	267	47	186	0	9.50582	9.50582	9.50582	0	9.50582	0	9.50582	0	9.50582
0	0	0	0	0	0	0	9.23751	9.23751	9.23751	9.23751	0	71.5154	2	1	1	0	0	0	0	0	0	0	0	4	3.88641	1.19355	0	174	60	99	0	9.23751	9.23751	9.23751	0	9.23751	0	9.23751	0	9.23751
0	0	0	1	0	0	0	9.69473	7.4935	9.69473	9.69473	0	68.8378	1	1	1	1	0	0	1	0	1	0	0	7	4.03365	1.22414	0	203	53	127	1	7.4935	9.69473	9.69473	0	9.69473	1	7.4935	1	7.4935
0	0	0	0	0	0	0	9.87817	9.87817	9.87817	9.87817	1	62.6913	1	0	0	0	0	0	0	0	0	0	0	3	2.23905	1.04861	0	198	67	120	0	9.87817	9.87817	9.87817	0	9.87817	0	9.87817	0	9.87817
0	0	0	0	0	0	1	2.88022	2.88022	2.88022	2.88022	0	64.8843	1	0	1	1	1	0	0	1	0	0	0	14	13.3165	1.15	0	166	43	98	1	2.88022	2.88022	2.88022	0	2.88022	0	2.88022	0	2.88022
0	0	0	0	0	0	0	9.54689	9.54689	9.54689	9.54689	0	60.1561	1	1	0	1	0	0	0	0	0	0	0	6	3.43417	1.01786	0	202	51	134	0	9.54689	9.54689	9.54689	0	9.54689	0	9.54689	0	9.54689
0	0	0	0	0	0	0	8.2026	8.2026	8.2026	8.2026	0	59.6961	0	1	0	0	0	0	0	0	0	0	0	4	3.14045	1.07937	0	201	73	117	0	8.2026	8.2026	8.2026	0	8.2026	0	8.2026	0	8.2026
0	0	0	0	0	0	0	9.54141	9.54141	9.54141	9.54141	1	71.8467	2	2	1	0	1	0	1	1	1	0	0	3	1.8212	1.04615	0	172	53	148	0	9.54141	9.54141	9.54141	0	9.54141	0	9.54141	0	9.54141
0	0	0	0	0	0	0	9.56605	9.56605	9.56605	9.56605	0	53.3005	0	1	0	0	0	0	0	0	0	0	0	6	2.41498	1.11842	0	221	43	157	0	9.56605	9.56605	9.56605	0	9.56605	0	9.56605	0	9.56605
0	1	0	1	0	0	0	9.63997	7.06913	9.63997	9.63997	1	71.1321	2	2	1	1	1	1	0	1	0	1	0	14	16.8542	1.21429	0	244	43	161	1	7.06913	9.63997	7.06913	1	7.06913	1	7.06913	1	7.06913
0	0	0	0	0	0	0	7.09377	7.09377	7.09377	7.09377	0	59.1431	0	0	0	1	1	1	0	1	0	1	0	13	16.2155	1	0	217	59	131	0	7.09377	7.09377	7.09377	0	7.09377	0	7.09377	0	7.09377
0	0	0	0	0	0	0	9.41273	9.41273	9.41273	9.41273	1	65.2348	1	1	1	0	0	0	1	0	1	0	0	7	3.8501	1.19481	0	255	49	157	0	9.41273	9.41273	9.41273	0	9.41273	0	9.41273	0	9.41273
0	0	0	0	0	0	0	9.65914	9.65914	9.65914	9.65914	1	55.9507	0	0	0	0	0	0	1	0	1	0	0	3	0.56354	1.09091	0	207	75	120	0	9.65914	9.65914	9.65914	0	9.65914	0	9.65914	0	9.65914
0	0	0	0	0	0	0	8.34497	8.34497	8.34497	8.34497	1	62.9706	1	2	1	0	1	0	0	1	0	0	0	5	2.24474	1.12162	0	161	50	89	0	8.34497	8.34497	8.34497	0	8.34497	0	8.34497	0	8.34497
0	0	0	0	0	0	0	9.58248	9.58248	9.58248	9.58248	1	56.8241	0	0	0	1	1	0	0	1	0	0	0	5	0.733555	1.13559	0	249	45	166	0	9.58248	9.58248	9.58248	0	9.58248	0	9.58248	0	9.58248
0	0	0	0	0	0	0	9.56057	9.56057	9.56057	9.56057	0	63.7098	1	1	0	1	0	1	1	0	1	1	0	6	4.64089	1.25424	0	206	50	138	0	9.56057	9.56057	9.56057	0	9.56057	0	9.56057	0	9.56057
0	0	0	0	0	0	0	8.29569	8.29569	8.29569	8.29569	1	71.5811	2	2	1	0	0	0	1	0	1	0	0	4	2.96025	1.2	0	277	47	197	0	8.29569	8.29569	8.29569	0	8.29569	0	8.29569	0	8.29569
0	0	0	0	0	0	1	2.91034	2.91034	2.91034	2.91034	1	74.2341	2	1	1	0	0	1	1	0	0	0	0	6	9.07292	1.12308	0	210	46	133	1	2.91034	2.91034	2.91034	0	2.91034	0	2.91034	0	2.91034
0	0	0	0	0	0	1	7.12115	7.12115	7.12115	7.12115	0	87.165	2	1	1	1	1	0	0	1	0	0	0	12	7.04874	1.08333	0	203	48	131	1	7.12115	7.12115	7.12115	0	7.12115	0	7.12115	0	7.12115
0	0	0	0	0	0	0	9.39357	9.39357	9.39357	9.39357	1	58.2505	0	0	0	1	0	0	1	0	1	0	0	2	1.05977	1.03571	0	174	71	88	0	9.39357	9.39357	9.39357	0	9.39357	0	9.39357	0	9.39357
0	0	0	0	0	0	0	9.68652	9.68652	9.68652	9.68652	1	76.2491	2	2	1	0	0	0	0	0	0	0	0	2	1.61757	1.10169	0	216	55	140	0	9.68652	9.68652	9.68652	0	9.68652	0	9.68652	0	9.68652
0	0	0	0	0	0	0	9.80151	9.80151	9.80151	9.80151	0	58.0452	0	2	1	0	1	0	0	1	0	0	0	5	2.25514	1.17143	0	236	53	169	0	9.80151	9.80151	9.80151	0	9.80151	0	9.80151	0	9.80151
0	0	0	0	0	0	0	9.60164	9.60164	9.60164	9.60164	1	54.1821	0	0	1	0	0	0	0	0	0	0	0	3	0.484209	1.14286	0	231	64	126	0	9.60164	9.60164	9.60164	0	9.60164	0	9.60164	0	9.60164
0	0	0	0	0	0	0	9.40726	9.40726	9.40726	9.40726	1	75.7372	2	1	1	0	0	0	0	1	0	0	0	7	6.09469	1.12	0	207	43	123	0	9.40726	9.40726	9.40726	0	9.40726	0	9.40726	0	9.40726
0	0	0	0	0	0	0	9.39083	9.39083	9.39083	9.39083	1	78.2943	2	1	0	0	0	0	0	1	0	0	0	3	2.32876	1.16923	0	190	54	136	0	9.39083	9.39083	9.39083	0	9.39083	0	9.39083	0	9.39083
0	0	0	0	0	0	0	9.6345	9.6345	9.6345	9.6345	1	68.1259	1	2	1	0	1	0	0	1	0	0	0	4	2.5821	1.03846	0	210	73	114	0	9.6345	9.6345	9.6345	0	9.6345	0	9.6345	0	9.6345
0	0	0	0	0	0	0	9.60164	9.60164	9.60164	9.60164	1	51.9808	0	1	1	1	0	0	1	0	0	0	0	4	0.876194	1.10345	0	262	59	179	0	9.60164	9.60164	9.60164	0	9.60164	0	9.60164	0	9.60164
0	0	0	0	0	0	0	9.6564	9.6564	9.6564	9.6564	1	67.8604	1	2	1	0	1	0	1	1	1	0	0	8	4.241	1.09333	0	243	45	148	0	9.6564	9.6564	9.6564	0	9.6564	0	9.6564	0	9.6564
0	0	0	0	0	0	1	6.85284	6.85284	6.85284	6.85284	1	77.1006	2	2	1	0	1	0	0	1	0	0	0	5	2.4028	1.06667	0	200	48	132	1	6.85284	6.85284	6.85284	0	6.85284	0	6.85284	0	6.85284
0	0	0	0	0	0	0	7.31006	7.31006	7.31006	7.31006	1	52.6242	0	1	0	0	0	0	0	0	0	0	0	3	0.444064	1.07576	0	165	59	73	0	7.31006	7.31006	7.31006	0	7.31006	0	7.31006	0	7.31006
0	0	0	0	0	0	0	9.86448	9.86448	9.86448	9.86448	1	70.8118	2	2	1	0	1	0	1	1	1	0	0	4	2.64477	1.06557	0	235	54	160	0	9.86448	9.86448	9.86448	0	9.86448	0	9.86448	0	9.86448
0	0	0	0	0	0	0	9.64819	9.64819	9.64819	9.64819	0	65.0541	1	1	1	1	1	0	0	1	0	0	0	6	4.276	1.23333	0	233	50	164	0	9.64819	9.64819	9.64819	0	9.64819	0	9.64819	0	9.64819
0	0	0	0	0	0	0	9.72758	9.72758	9.72758	9.72758	1	60.5175	1	2	1	0	1	0	0	1	0	0	0	6	2.63425	1.04167	0	218	59	144	0	9.72758	9.72758	9.72758	0	9.72758	0	9.72758	0	9.72758
0	0	0	0	0	0	0	9.87543	9.87543	9.87543	9.87543	0	78.7187	2	0	0	1	0	0	0	0	0	0	1	8	6.75943	1.24286	0	179	82	75	0	9.87543	9.87543	9.87543	0	9.87543	0	9.87543	0	9.87543
0	0	0	0	0	0	0	8.37235	8.37235	8.37235	8.37235	1	63.3758	1	2	0	0	1	0	1	1	1	0	0	4	2.19322	1.11667	0	312	73	224	0	8.37235	8.37235	8.37235	0	8.37235	0	8.37235	0	8.37235
0	0	0	0	0	0	0	8.29295	8.29295	8.29295	8.29295	0	67.8932	1	1	1	0	1	0	0	1	0	0	1	10	6.60213	1.21053	0	201	41	123	0	8.29295	8.29295	8.29295	0	8.29295	0	8.29295	0	8.29295
0	0	0	0	0	0	0	8.39151	8.39151	8.39151	8.39151	1	81.3854	2	0	0	0	1	0	0	1	0	0	0	2	1.93719	1.2	0	228	67	98	0	8.39151	8.39151	8.39151	0	8.39151	0	8.39151	0	8.39151
0	0	0	0	0	0	0	6.99247	6.99247	6.99247	6.99247	1	57.306	0	0	0	1	0	0	1	0	0	0	0	3	0.795995	1.03774	0	257	73	167	0	6.99247	6.99247	6.99247	0	6.99247	0	6.99247	0	6.99247
0	0	0	0	0	0	0	9.61259	9.61259	9.61259	9.61259	0	65.4921	1	1	0	1	1	1	0	1	0	0	0	12	12.3774	1.20968	0	188	44	134	0	9.61259	9.61259	9.61259	0	9.61259	0	9.61259	0	9.61259
0	0	0	0	0	0	0	9.79603	9.79603	9.79603	9.79603	0	70.3272	2	2	1	1	0	0	0	0	0	0	0	8	3.26909	1	0	177	32	115	0	9.79603	9.79603	9.79603	0	9.79603	0	9.79603	0	9.79603
0	0	0	0	0	0	0	9.44285	9.44285	9.44285	9.44285	1	52.0219	0	0	1	1	0	0	0	0	0	0	0	2	0.436676	1.09091	0	167	63	91	0	9.44285	9.44285	9.44285	0	9.44285	0	9.44285	0	9.44285
0	0	0	0	0	0	0	9.37988	9.37988	9.37988	9.37988	0	63.2635	1	2	1	1	1	1	1	1	1	1	1	8	14.5037	1.12632	0	157	30	109	0	9.37988	9.37988	9.37988	0	9.37988	0	9.37988	0	9.37988
0	0	0	0	0	0	1	3.16769	3.16769	3.16769	3.16769	0	57.1855	0	0	0	1	0	0	0	0	0	0	0	5	5.61965	1.125	0	221	68	138	1	3.16769	3.16769	3.16769	0	3.16769	0	3.16769	0	3.16769
0	0	0	0	0	0	0	8.95003	8.95003	8.95003	8.95003	0	61.3443	1	2	1	1	1	0	0	1	0	0	0	6	6.39128	1.19697	0	180	60	122	0	8.95003	8.95003	8.95003	0	8.95003	0	8.95003	0	8.95003
0	0	0	0	0	0	0	9.56331	9.56331	9.56331	9.56331	1	75.5154	2	2	1	0	1	0	1	1	0	0	0	3	2.32128	1.08333	0	217	87	110	0	9.56331	9.56331	9.56331	0	9.56331	0	9.56331	0	9.56331
0	0	0	0	0	0	0	9.54962	9.54962	9.54962	9.54962	0	61.6345	1	2	0	1	0	0	1	0	0	0	0	13	9.43425	1.08571	0	209	38	138	0	9.54962	9.54962	9.54962	0	9.54962	0	9.54962	0	9.54962
0	0	0	0	0	0	0	9.20192	9.20192	9.20192	9.20192	0	66.5626	1	1	0	0	0	0	0	0	0	0	0	5	3.11501	1	0	194	40	120	0	9.20192	9.20192	9.20192	0	9.20192	0	9.20192	0	9.20192
0	0	0	0	0	0	0	8.64887	8.64887	8.64887	8.64887	1	56.4736	0	0	0	0	0	1	1	0	1	1	0	12	4.08548	1.125	0	200	44	141	0	8.64887	8.64887	8.64887	0	8.64887	0	8.64887	0	8.64887
0	0	0	0	0	0	0	7.0527	7.0527	7.0527	7.0527	0	84.3285	2	2	0	0	0	0	0	0	0	0	0	9	3.43477	1.25424	0	162	39	115	0	7.0527	7.0527	7.0527	0	7.0527	0	7.0527	0	7.0527
0	0	0	0	0	0	0	8.564	8.564	8.564	8.564	1	53.7714	0	2	1	0	0	0	0	0	0	0	0	3	0.503557	1.11475	0	216	71	129	0	8.564	8.564	8.564	0	8.564	0	8.564	0	8.564
0	0	0	0	0	0	0	9.85353	9.85353	9.85353	9.85353	1	51.0253	0	0	0	1	0	0	0	0	0	0	0	2	0.449464	1	0	203	72	117	0	9.85353	9.85353	9.85353	0	9.85353	0	9.85353	0	9.85353
0	0	0	0	0	0	0	9.62902	9.62902	9.62902	9.62902	1	63.2471	1	0	0	0	0	0	0	0	0	0	0	5	2.30789	1.13043	0	167	56	99	0	9.62902	9.62902	9.62902	0	9.62902	0	9.62902	0	9.62902
0	0	0	0	0	0	0	9.29227	9.29227	9.29227	9.29227	1	65.3881	1	2	1	0	0	0	0	0	0	0	0	3	2.19399	1.07692	0	215	67	131	0	9.29227	9.29227	9.29227	0	9.29227	0	9.29227	0	9.29227
0	0	0	0	0	0	0	8.45175	8.45175	8.45175	8.45175	0	64.2327	1	0	0	1	0	0	0	0	0	0	0	5	3.64582	1.14706	0	181	48	122	0	8.45175	8.45175	8.45175	0	8.45175	0	8.45175	0	8.45175
0	0	0	0	0	0	0	9.87817	9.87817	9.87817	9.87817	1	62.4695	1	2	1	0	0	0	0	0	0	0	0	4	2.56272	1.08333	0	229	64	154	0	9.87817	9.87817	9.87817	0	9.87817	0	9.87817	0	9.87817
0	0	0	0	0	0	1	8.52841	8.52841	8.52841	8.52841	0	63.3511	1	1	0	1	0	0	1	0	0	0	0	6	3.53067	1.05128	0	258	59	175	1	8.52841	8.52841	8.52841	0	8.52841	0	8.52841	0	8.52841
0	0	0	0	0	0	0	5.05407	5.05407	5.05407	5.05407	0	70.8994	2	2	1	1	0	0	0	0	1	0	0	6	7.24532	1.02597	0	210	65	110	0	5.05407	5.05407	5.05407	0	5.05407	0	5.05407	0	5.05407
0	0	0	0	0	0	0	9.50582	9.50582	9.50582	9.50582	1	65.0157	1	1	1	0	1	1	0	1	0	1	0	9	10.5476	1.0274	0	171	46	95	0	9.50582	9.50582	9.50582	0	9.50582	0	9.50582	0	9.50582
0	0	0	0	0	0	0	8.27105	8.27105	8.27105	8.27105	0	62.4942	1	2	0	1	0	1	1	0	1	1	0	10	15.6261	1.14286	0	208	64	102	0	8.27105	8.27105	8.27105	0	8.27105	0	8.27105	0	8.27105
0	0	0	0	0	0	0	9.67556	9.67556	9.67556	9.67556	0	59.9151	0	2	1	1	0	0	0	0	0	0	0	10	5.76955	1.05263	0	199	43	127	0	9.67556	9.67556	9.67556	0	9.67556	0	9.67556	0	9.67556
0	0	0	0	0	0	0	9.50856	9.50856	9.50856	9.50856	0	55.4059	0	2	0	1	1	0	1	0	0	0	0	9	4.63889	1	0	282	55	201	0	9.50856	9.50856	9.50856	0	9.50856	0	9.50856	0	9.50856
1	0	1	0	0	0	0	4.64613	9.3744	9.3744	9.3744	1	77.7385	2	1	0	0	1	0	1	1	0	0	0	4	2.20569	1.2381	0	234	48	165	1	4.64613	4.64613	9.3744	1	4.64613	1	4.64613	1	4.64613
0	0	0	0	0	0	0	9.8152	9.8152	9.8152	9.8152	1	55.3347	0	1	0	0	0	0	0	0	0	0	0	2	0.477963	1.15385	0	239	68	155	0	9.8152	9.8152	9.8152	0	9.8152	0	9.8152	0	9.8152
0	0	0	0	0	0	0	9.65914	9.65914	9.65914	9.65914	1	60.4408	1	1	0	0	0	0	1	0	1	0	0	3	1.1753	1	0	206	64	125	0	9.65914	9.65914	9.65914	0	9.65914	0	9.65914	0	9.65914
0	0	0	0	0	0	0	9.53867	9.53867	9.53867	9.53867	0	66.7734	1	1	1	1	0	0	0	0	0	0	1	6	7.03773	1.27273	0	152	37	91	0	9.53867	9.53867	9.53867	0	9.53867	0	9.53867	0	9.53867
0	0	0	0	0	0	1	2.29979	2.29979	2.29979	2.29979	1	80.9637	2	1	0	0	1	0	0	1	0	0	0	3	0.860991	1.04762	0	217	41	141	1	2.29979	2.29979	2.29979	0	2.29979	0	2.29979	0	2.29979
0	0	0	0	0	0	0	9.46749	9.46749	9.46749	9.46749	1	69.8891	1	1	1	0	1	0	1	1	0	0	0	6	2.81305	1.13636	0	247	45	173	0	9.46749	9.46749	9.46749	0	9.46749	0	9.46749	0	9.46749
0	0	0	0	0	0	0	8.54757	8.54757	8.54757	8.54757	1	57.1992	0	1	0	0	0	0	0	0	0	0	0	4	0.866724	1.08696	0	204	54	115	0	8.54757	8.54757	8.54757	0	8.54757	0	8.54757	0	8.54757
0	0	0	0	0	0	0	4.65161	4.65161	4.65161	4.65161	1	68.794	1	2	1	0	0	0	0	0	0	0	0	3	1.87112	1.26562	0	150	50	76	0	4.65161	4.65161	4.65161	0	4.65161	0	4.65161	0	4.65161
0	0	0	0	0	0	0	9.90828	9.90828	9.90828	9.90828	0	66.9541	1	2	0	0	1	0	1	1	1	0	1	6	3.5558	1.04615	0	166	45	95	0	9.90828	9.90828	9.90828	0	9.90828	0	9.90828	0	9.90828
0	0	0	0	0	0	0	9.859	9.859	9.859	9.859	1	77.922	2	0	1	0	1	0	1	1	1	0	0	2	2.10194	1	0	220	62	145	0	9.859	9.859	9.859	0	9.859	0	9.859	0	9.859
0	0	0	0	0	0	0	6.37919	6.37919	6.37919	6.37919	1	60.1287	1	2	1	0	1	0	0	1	0	0	0	6	1.20339	1.07812	0	221	37	141	0	6.37919	6.37919	6.37919	0	6.37919	0	6.37919	0	6.37919
0	0	0	0	0	0	0	9.2731	9.2731	9.2731	9.2731	0	65.7194	1	1	0	1	0	0	1	0	1	0	1	4	2.755	1.2	0	163	49	93	0	9.2731	9.2731	9.2731	0	9.2731	0	9.2731	0	9.2731
0	0	0	0	0	0	0	4.95825	4.95825	4.95825	4.95825	0	59.666	0	2	1	0	0	0	1	0	0	0	0	4	2.00068	1.09677	0	226	51	147	0	4.95825	4.95825	4.95825	0	4.95825	0	4.95825	0	4.95825
0	0	0	0	0	0	0	9.62628	9.62628	9.62628	9.62628	1	51.5154	0	1	1	0	0	0	0	0	0	0	0	3	0.54993	1.06557	0	210	70	127	0	9.62628	9.62628	9.62628	0	9.62628	0	9.62628	0	9.62628
0	0	0	0	0	0	0	8.66804	8.66804	8.66804	8.66804	1	51.7207	0	2	1	0	1	1	0	1	0	1	1	5	1.4961	1.01471	0	168	49	100	0	8.66804	8.66804	8.66804	0	8.66804	0	8.66804	0	8.66804
0	0	0	0	0	0	0	9.75222	9.75222	9.75222	9.75222	0	58.3463	0	1	0	1	0	0	0	0	0	0	0	4	1.66885	1.13559	0	194	43	91	0	9.75222	9.75222	9.75222	0	9.75222	0	9.75222	0	9.75222
0	0	1	0	0	0	0	9.41547	9.69473	9.69473	9.69473	1	68.5257	1	2	1	0	1	0	1	1	1	0	0	3	2.95157	1.26087	0	182	66	86	1	9.41547	9.69473	9.69473	0	9.69473	1	9.41547	1	9.41547
0	0	0	0	0	1	0	7.64956	7.64956	7.64956	7.64956	0	58.4695	0	2	1	1	1	0	0	1	0	0	0	4	6.48806	1.1	0	150	50	78	1	7.64956	7.64956	7.64956	1	7.64956	1	7.64956	0	7.64956
0	0	0	0	0	0	0	9.65366	9.65366	9.65366	9.65366	1	54.3847	0	1	1	0	0	0	1	0	1	0	0	3	0.834634	1	0	361	61	275	0	9.65366	9.65366	9.65366	0	9.65366	0	9.65366	0	9.65366
0	0	0	0	0	0	0	9.64271	9.64271	9.64271	9.64271	0	55.3922	0	1	1	0	0	0	0	0	0	0	0	8	2.42454	1.15	0	207	26	147	0	9.64271	9.64271	9.64271	0	9.64271	0	9.64271	0	9.64271
0	1	0	1	0	1	0	7.97262	7.95346	7.97262	7.97262	1	74.2697	2	1	1	0	0	0	0	0	0	0	0	4	2.4606	1.21311	0	237	42	148	1	7.95346	7.97262	7.95346	1	7.95346	1	7.95346	1	7.95346
0	0	0	0	0	0	0	2.53525	2.53525	2.53525	2.53525	0	53.1116	0	1	0	1	1	0	0	1	0	0	0	4	2.13003	1.24074	0	215	50	145	0	2.53525	2.53525	2.53525	0	2.53525	0	2.53525	0	2.53525
0	0	0	0	0	0	0	9.59617	9.59617	9.59617	9.59617	1	57.1882	0	1	0	0	0	0	0	0	0	0	0	2	0.780783	1.17188	0	197	105	83	0	9.59617	9.59617	9.59617	0	9.59617	0	9.59617	0	9.59617
0	0	0	0	0	0	0	9.91102	9.91102	9.91102	9.91102	1	58.6858	0	1	1	0	0	0	1	0	0	0	0	2	0.778429	1.08475	0	242	107	125	0	9.91102	9.91102	9.91102	0	9.91102	0	9.91102	0	9.91102
0	0	0	0	0	0	0	8.85695	8.85695	8.85695	8.85695	1	58.0835	0	1	1	0	1	1	0	1	0	1	1	9	5.6424	1.24286	0	183	47	95	0	8.85695	8.85695	8.85695	0	8.85695	0	8.85695	0	8.85695
0	0	0	0	0	0	0	9.36619	9.36619	9.36619	9.36619	0	53.1472	0	1	1	1	0	1	1	1	0	0	0	8	5.25116	1.21053	0	206	45	111	0	9.36619	9.36619	9.36619	0	9.36619	0	9.36619	0	9.36619
0	0	0	0	0	0	0	9.64545	9.64545	9.64545	9.64545	0	68.8241	1	1	1	1	0	0	0	0	0	0	0	7	3.38559	1.25	0	171	40	115	0	9.64545	9.64545	9.64545	0	9.64545	0	9.64545	0	9.64545
0	0	0	0	0	0	0	8.41068	8.41068	8.41068	8.41068	0	52.9966	0	2	1	1	1	1	1	1	1	1	0	7	3.30257	1.18571	0	180	35	75	0	8.41068	8.41068	8.41068	0	8.41068	0	8.41068	0	8.41068
0	0	0	0	0	0	0	9.46475	9.46475	9.46475	9.46475	0	71.0938	2	2	1	1	1	0	1	1	1	0	0	5	3.72675	1.27869	0	147	46	74	0	9.46475	9.46475	9.46475	0	9.46475	0	9.46475	0	9.46475
0	0	0	0	0	0	0	8.31485	8.31485	8.31485	8.31485	0	75.321	2	2	1	1	1	0	0	1	0	0	0	4	5.84452	1.075	0	141	62	63	0	8.31485	8.31485	8.31485	0	8.31485	0	8.31485	0	8.31485
0	0	0	0	0	0	0	9.39357	9.39357	9.39357	9.39357	1	60.3368	1	2	1	0	0	0	0	0	0	0	0	6	1.65805	1.0411	0	246	54	160	0	9.39357	9.39357	9.39357	0	9.39357	0	9.39357	0	9.39357
0	0	0	0	0	0	1	5.04586	5.04586	5.04586	5.04586	1	60.3231	1	1	0	0	0	1	0	0	0	1	0	4	2.83534	1.04167	0	131	44	58	1	5.04586	5.04586	5.04586	0	5.04586	0	5.04586	0	5.04586
0	0	0	0	0	0	0	9.16085	9.16085	9.16085	9.16085	0	71.614	2	1	1	0	1	0	1	1	1	0	0	6	3.97224	1.21311	0	238	56	164	0	9.16085	9.16085	9.16085	0	9.16085	0	9.16085	0	9.16085
0	0	0	0	0	0	0	8.97741	8.97741	8.97741	8.97741	0	51.217	0	2	0	0	0	0	0	0	0	0	0	5	1.4061	1.11111	0	200	43	116	0	8.97741	8.97741	8.97741	0	8.97741	0	8.97741	0	8.97741
0	0	0	0	0	0	0	9.65914	9.65914	9.65914	9.65914	1	54.2259	0	2	1	0	0	0	0	0	0	0	0	2	0.598479	1.14167	0	308	68	217	0	9.65914	9.65914	9.65914	0	9.65914	0	9.65914	0	9.65914
0	0	0	0	0	0	0	9.56057	9.56057	9.56057	9.56057	1	69.7029	1	2	1	0	0	0	1	0	0	0	0	3	2.23822	1.12903	0	218	67	140	0	9.56057	9.56057	9.56057	0	9.56057	0	9.56057	0	9.56057
0	0	0	0	0	0	0	9.98494	9.98494	9.98494	9.98494	1	61.8535	1	2	1	0	1	1	0	1	0	1	0	5	6.56111	1.1194	0	235	68	151	0	9.98494	9.98494	9.98494	0	9.98494	0	9.98494	0	9.98494
0	0	0	0	0	0	0	9.51403	9.51403	9.51403	9.51403	0	66.1547	1	1	1	1	0	0	1	0	0	0	0	7	4.91022	1.20548	0	243	60	169	0	9.51403	9.51403	9.51403	0	9.51403	0	9.51403	0	9.51403
0	0	0	0	0	0	0	9.96578	9.96578	9.96578	9.96578	1	71.5236	2	1	1	0	0	0	0	0	0	0	0	4	2.44636	1.28333	0	252	55	168	1	8.90349	9.96578	9.96578	0	9.96578	1	8.90349	0	9.96578
0	0	0	0	0	0	0	9.52772	9.52772	9.52772	9.52772	1	58.5818	0	1	1	0	0	0	0	0	0	0	0	5	0.895176	1.09259	0	182	44	118	0	9.52772	9.52772	9.52772	0	9.52772	0	9.52772	0	9.52772
0	0	0	0	0	0	0	9.40999	9.40999	9.40999	9.40999	1	59.332	0	1	0	0	0	0	0	0	0	0	0	3	1.13171	1.11864	0	228	82	135	0	9.40999	9.40999	9.40999	0	9.40999	0	9.40999	0	9.40999
0	0	1	0	1	0	1	5.17454	9.75222	5.17454	9.75222	0	57.8864	0	2	1	1	0	1	0	0	0	0	0	11	7.6288	1	0	213	39	112	1	5.17454	9.75222	9.75222	0	9.75222	1	5.17454	1	5.17454
0	0	0	0	0	0	0	9.86174	9.86174	9.86174	9.86174	0	63.7098	1	0	0	1	0	0	0	0	0	0	0	4	2.54375	1.03509	0	205	57	137	0	9.86174	9.86174	9.86174	0	9.86174	0	9.86174	0	9.86174
0	0	0	0	0	0	0	8.4052	8.4052	8.4052	8.4052	1	76.7529	2	1	1	0	1	0	1	1	1	0	0	2	2.64368	1.04762	0	232	67	149	0	8.4052	8.4052	8.4052	0	8.4052	0	8.4052	0	8.4052
0	0	0	0	0	1	0	5.22929	5.22929	5.22929	5.22929	1	86.3381	2	1	1	0	1	0	0	1	0	0	1	4	3.07272	1	0	168	45	99	1	5.22929	5.22929	5.22929	1	5.22929	1	5.22929	0	5.22929
0	0	0	0	0	0	0	7.05818	7.05818	7.05818	7.05818	1	60.8159	1	1	1	0	0	0	0	0	0	0	0	3	1.2668	1.07937	0	254	88	154	0	7.05818	7.05818	7.05818	0	7.05818	0	7.05818	0	7.05818
0	0	0	0	0	0	0	9.75496	9.75496	9.75496	9.75496	0	54.4613	0	0	0	0	0	0	0	0	0	0	0	2	0.995004	1.14062	0	204	69	122	0	9.75496	9.75496	9.75496	0	9.75496	0	9.75496	0	9.75496
0	0	0	1	0	0	0	9.57974	1.72758	9.57974	9.57974	1	56.6379	0	2	1	0	0	0	0	0	0	0	0	3	1.25709	1.11667	0	235	62	160	1	1.72758	9.57974	9.57974	0	9.57974	1	1.72758	1	1.72758
0	0	0	0	1	0	0	9.78508	9.78508	3.43874	9.78508	0	69.1718	1	1	1	1	1	0	0	1	0	0	0	8	8.82144	1	0	278	68	167	1	3.43874	9.78508	9.78508	0	9.78508	1	3.43874	0	9.78508
0	0	0	0	0	0	0	9.33881	9.33881	9.33881	9.33881	1	59.614	0	1	1	1	0	0	1	0	1	0	0	2	1.78521	1	0	238	67	103	0	9.33881	9.33881	9.33881	0	9.33881	0	9.33881	0	9.33881
0	0	0	0	0	0	0	9.73306	9.73306	9.73306	9.73306	1	82.2533	2	1	1	0	1	0	1	0	1	0	0	3	3.58324	1.07432	0	237	99	125	0	9.73306	9.73306	9.73306	0	9.73306	0	9.73306	0	9.73306
0	0	0	0	0	0	0	9.54415	9.54415	9.54415	9.54415	1	69.462	1	2	1	0	0	0	0	0	0	0	0	3	3.63561	1.02532	0	198	64	100	0	9.54415	9.54415	9.54415	0	9.54415	0	9.54415	0	9.54415
0	1	0	1	0	0	0	9.35524	7.55099	9.35524	9.35524	0	78.2012	2	1	0	0	1	1	1	1	1	1	1	10	18.9681	1.06	0	171	77	72	1	7.55099	9.35524	7.55099	1	7.55099	1	7.55099	1	7.55099
0	0	0	0	0	0	0	7.45517	7.45517	7.45517	7.45517	1	74.308	2	2	1	0	0	0	0	0	0	0	0	2	2.26398	1.09524	0	197	63	121	0	7.45517	7.45517	7.45517	0	7.45517	0	7.45517	0	7.45517
0	0	0	0	0	0	0	9.67283	9.67283	9.67283	9.67283	1	66.4613	1	1	1	0	0	0	1	0	0	0	0	3	1.88311	1.18182	0	245	83	144	0	9.67283	9.67283	9.67283	0	9.67283	0	9.67283	0	9.67283
0	0	0	0	0	0	0	9.31691	9.31691	9.31691	9.31691	1	74.2533	2	0	1	0	0	1	1	0	1	1	0	5	7.45491	1.15714	0	126	40	58	0	9.31691	9.31691	9.31691	0	9.31691	0	9.31691	0	9.31691
0	0	0	0	0	0	0	9.46749	9.46749	9.46749	9.46749	0	54.7351	0	1	0	1	0	1	1	0	1	1	0	4	2.45421	1.2	0	219	48	146	0	9.46749	9.46749	9.46749	0	9.46749	0	9.46749	0	9.46749
0	0	0	0	0	0	0	9.45654	9.45654	9.45654	9.45654	0	52.1588	0	2	1	1	1	0	1	0	0	0	0	8	2.79017	1.03125	0	268	42	175	0	9.45654	9.45654	9.45654	0	9.45654	0	9.45654	0	9.45654
0	0	0	0	0	0	0	9.71937	9.71937	9.71937	9.71937	1	66.5818	1	1	1	0	1	1	1	1	1	1	0	5	10.4314	1.0137	0	160	62	74	0	9.71937	9.71937	9.71937	0	9.71937	0	9.71937	0	9.71937
0	0	0	0	0	0	0	9.577	9.577	9.577	9.577	0	69.9685	1	1	0	1	1	0	0	1	0	0	0	7	4.39758	1.15789	0	217	54	149	0	9.577	9.577	9.577	0	9.577	0	9.577	0	9.577
0	0	0	0	0	0	0	8.44353	8.44353	8.44353	8.44353	0	51.1047	0	0	0	1	0	0	0	0	0	0	0	3	1.17222	1.21667	0	244	58	154	0	8.44353	8.44353	8.44353	0	8.44353	0	8.44353	0	8.44353
0	0	0	0	0	0	0	9.45927	9.45927	9.45927	9.45927	1	61.1855	1	2	1	0	0	0	1	0	0	0	0	6	2.96091	1.0411	0	233	57	146	0	9.45927	9.45927	9.45927	0	9.45927	0	9.45927	0	9.45927
0	0	0	0	0	0	0	9.50856	9.50856	9.50856	9.50856	1	54.4312	0	0	1	0	0	0	0	0	0	0	0	3	0.402191	1.27273	0	214	45	142	0	9.50856	9.50856	9.50856	0	9.50856	0	9.50856	0	9.50856
0	0	0	0	0	0	0	9.87817	9.87817	9.87817	9.87817	1	57.2485	0	1	0	0	0	0	0	0	0	0	0	2	0.658731	1.12281	0	240	61	156	0	9.87817	9.87817	9.87817	0	9.87817	0	9.87817	0	9.87817
0	0	0	0	0	0	0	9.83436	9.83436	9.83436	9.83436	1	73.4812	2	2	1	0	1	0	1	1	1	0	0	2	2.00609	1.13115	0	215	70	115	0	9.83436	9.83436	9.83436	0	9.83436	0	9.83436	0	9.83436
0	0	0	0	0	0	0	9.87543	9.87543	9.87543	9.87543	0	59.6687	0	1	1	1	1	1	1	1	1	0	0	12	11.455	1.23077	0	184	48	115	0	9.87543	9.87543	9.87543	0	9.87543	0	9.87543	0	9.87543
0	0	0	0	0	0	0	9.49213	9.49213	9.49213	9.49213	1	73.2895	2	0	1	0	1	0	1	0	0	1	1	6	2.77631	1.01351	0	220	35	134	0	9.49213	9.49213	9.49213	0	9.49213	0	9.49213	0	9.49213
0	0	0	0	0	0	0	9.21834	9.21834	9.21834	9.21834	0	68.1643	1	2	1	1	1	1	0	1	0	1	0	23	24.9936	1.11111	0	167	39	105	0	9.21834	9.21834	9.21834	0	9.21834	0	9.21834	0	9.21834
0	0	0	0	0	0	1	4.41342	4.41342	4.41342	4.41342	0	65.0021	1	1	0	1	0	0	0	0	0	0	0	17	14.4009	1.025	0	172	31	119	1	4.41342	4.41342	4.41342	0	4.41342	0	4.41342	0	4.41342
0	0	0	0	0	0	0	8.54483	8.54483	8.54483	8.54483	1	65.9932	1	2	1	0	0	0	0	0	0	0	0	4	3.48289	1.18919	0	210	61	130	0	8.54483	8.54483	8.54483	0	8.54483	0	8.54483	0	8.54483
0	0	0	0	0	0	0	9.3963	9.3963	9.3963	9.3963	0	58.0233	0	2	1	1	0	0	0	0	0	0	0	7	2.89791	1.31667	0	222	36	163	0	9.3963	9.3963	9.3963	0	9.3963	0	9.3963	0	9.3963
0	0	0	0	0	0	0	9.62628	9.62628	9.62628	9.62628	0	62.2587	1	2	1	1	0	0	0	0	0	0	0	13	7.99947	1.08333	0	216	43	156	0	9.62628	9.62628	9.62628	0	9.62628	0	9.62628	0	9.62628
0	0	0	0	0	0	0	9.63176	9.63176	9.63176	9.63176	1	60.5476	1	2	1	0	0	0	1	0	0	0	0	5	1.79158	1.14286	0	224	58	141	0	9.63176	9.63176	9.63176	0	9.63176	0	9.63176	0	9.63176
0	0	0	0	0	0	0	9.31691	9.31691	9.31691	9.31691	1	70.9815	2	1	0	0	1	0	1	1	0	0	0	7	5.48912	1.10714	0	212	48	145	0	9.31691	9.31691	9.31691	0	9.31691	0	9.31691	0	9.31691
0	0	0	0	0	0	0	9.57974	9.57974	9.57974	9.57974	1	59.6496	0	1	0	0	0	0	0	0	0	0	0	3	1.28649	1.14706	0	192	69	107	0	9.57974	9.57974	9.57974	0	9.57974	0	9.57974	0	9.57974
0	0	0	0	0	0	0	9.58522	9.58522	9.58522	9.58522	1	62.4011	1	1	1	0	0	0	0	0	0	0	0	3	1.71926	1	0	250	60	161	0	9.58522	9.58522	9.58522	0	9.58522	0	9.58522	0	9.58522
0	0	1	0	0	0	0	0.555784	9.40452	9.40452	9.40452	1	72.7064	2	2	1	0	1	1	0	1	0	1	0	10	6.60131	1.05479	0	192	29	130	1	0.555784	9.40452	9.40452	0	9.40452	1	0.555784	1	0.555784
0	0	0	0	0	0	0	8.47091	8.47091	8.47091	8.47091	0	68.0602	1	1	0	1	1	0	1	1	0	0	0	7	5.858	1.20548	0	190	48	127	0	8.47091	8.47091	8.47091	0	8.47091	0	8.47091	0	8.47091
0	0	0	0	0	0	0	9.80698	9.80698	9.80698	9.80698	0	73.6537	2	0	0	0	0	0	1	1	1	0	0	6	3.91832	1.18519	0	210	60	133	0	9.80698	9.80698	9.80698	0	9.80698	0	9.80698	0	9.80698
0	0	0	0	0	0	0	9.51403	9.51403	9.51403	9.51403	0	69.525	1	1	0	1	0	1	0	0	0	0	0	14	15.2825	1.06897	0	204	54	129	0	9.51403	9.51403	9.51403	0	9.51403	0	9.51403	0	9.51403
0	0	0	0	0	0	0	9.99042	9.99042	9.99042	9.99042	1	63.7071	1	2	1	0	1	1	1	1	1	1	0	6	5.36598	1.07143	0	147	49	65	0	9.99042	9.99042	9.99042	0	9.99042	0	9.99042	0	9.99042
0	0	0	0	0	0	0	9.23203	9.23203	9.23203	9.23203	0	62.4969	1	2	0	1	0	0	0	0	0	0	0	6	9.49435	1.11765	0	180	59	103	0	9.23203	9.23203	9.23203	0	9.23203	0	9.23203	0	9.23203
0	0	0	0	0	0	0	8.29569	8.29569	8.29569	8.29569	1	49.9959	0	2	1	0	0	0	0	0	0	0	0	3	0.25385	1.03125	0	165	46	97	0	8.29569	8.29569	8.29569	0	8.29569	0	8.29569	0	8.29569
0	0	0	0	0	0	0	8.42163	8.42163	8.42163	8.42163	1	69.9384	1	1	0	0	1	0	0	1	0	0	0	6	4.85674	1.06098	0	227	50	152	0	8.42163	8.42163	8.42163	0	8.42163	0	8.42163	0	8.42163
0	0	0	0	0	0	0	8.36687	8.36687	8.36687	8.36687	1	50.5051	0	0	0	0	0	0	0	0	0	0	0	2	0.414277	1.10294	0	181	69	102	0	8.36687	8.36687	8.36687	0	8.36687	0	8.36687	0	8.36687
0	0	0	0	0	0	0	8.31759	8.31759	8.31759	8.31759	0	55.614	0	2	0	1	0	0	0	0	0	0	0	6	2.60147	1.2	0	172	44	115	0	8.31759	8.31759	8.31759	0	8.31759	0	8.31759	0	8.31759
0	0	0	0	0	0	0	8.38056	8.38056	8.38056	8.38056	0	52.668	0	1	0	1	0	0	0	0	0	0	0			1.22388	0		49		0	8.38056	8.38056	8.38056	0	8.38056	0	8.38056	0	8.38056
0	0	0	0	0	0	0	9.6783	9.6783	9.6783	9.6783	1	64.5476	1	1	1	0	1	0	1	1	1	0	0	4	1.67406	1	0	177	57	110	0	9.6783	9.6783	9.6783	0	9.6783	0	9.6783	0	9.6783
0	0	0	0	0	0	0	9.577	9.577	9.577	9.577	1	58.1054	0	2	1	0	0	1	1	0	0	0	0	11	6.99884	1.28358	0	251	49	160	0	9.577	9.577	9.577	0	9.577	0	9.577	0	9.577
0	0	0	0	0	0	0	9.4757	9.4757	9.4757	9.4757	1	53.755	0	1	0	0	0	0	0	0	0	0	0	6	0.883341	1.05263	0	241	44	169	0	9.4757	9.4757	9.4757	0	9.4757	0	9.4757	0	9.4757
0	0	0	0	0	0	0	9.62355	9.62355	9.62355	9.62355	1	69.3498	1	1	1	0	0	0	1	0	1	0	0	2	1.88826	1.23333	0	259	74	164	0	9.62355	9.62355	9.62355	0	9.62355	0	9.62355	0	9.62355
0	0	0	0	0	0	0	9.58795	9.58795	9.58795	9.58795	1	62.0397	1	2	1	0	0	0	0	0	0	0	0	3	1.78059	1	0	278	65	191	0	9.58795	9.58795	9.58795	0	9.58795	0	9.58795	0	9.58795
0	0	0	0	0	0	0	9.54415	9.54415	9.54415	9.54415	0	69.1006	1	1	0	0	1	0	1	1	1	0	0	6	6.42543	1.02353	0	216	74	113	0	9.54415	9.54415	9.54415	0	9.54415	0	9.54415	0	9.54415
0	0	0	0	0	0	0	9.46749	9.46749	9.46749	9.46749	0	59.9535	0	1	1	0	0	0	0	0	0	0	0	4	3.22911	1.14516	0	259	74	164	0	9.46749	9.46749	9.46749	0	9.46749	0	9.46749	0	9.46749
0	0	0	0	0	0	0	9.63723	9.63723	9.63723	9.63723	1	62.6968	1	1	1	1	0	0	0	0	0	0	0	5	5.55192	1.03846	0	271	66	185	0	9.63723	9.63723	9.63723	0	9.63723	0	9.63723	0	9.63723
0	0	0	0	0	0	0	8.34771	8.34771	8.34771	8.34771	0	72.2081	2	1	0	1	1	0	0	1	0	0	0	7	3.18871	1.32759	0	195	44	124	0	8.34771	8.34771	8.34771	0	8.34771	0	8.34771	0	8.34771
0	0	0	0	0	0	0	9.13347	9.13347	9.13347	9.13347	1	64.6379	1	1	0	0	0	0	0	0	0	0	0	3	2.42644	1	0	190	63	112	0	9.13347	9.13347	9.13347	0	9.13347	0	9.13347	0	9.13347
0	0	0	0	0	0	0	9.69199	9.69199	9.69199	9.69199	1	59.781	0	1	1	0	1	0	0	1	0	0	0	5	1.07804	1.13333	0	227	48	130	0	9.69199	9.69199	9.69199	0	9.69199	0	9.69199	0	9.69199
0	0	0	0	0	0	0	9.79055	9.79055	9.79055	9.79055	1	53.9083	0	1	0	0	0	0	0	0	0	0	0	5	1.66324	1.0625	0	287	73	196	0	9.79055	9.79055	9.79055	0	9.79055	0	9.79055	0	9.79055
0	0	0	0	0	0	0	9.07324	9.07324	9.07324	9.07324	0	67.3402	1	1	1	1	1	0	0	1	0	0	0	11	15.6861	1.11392	0	258	71	163	0	9.07324	9.07324	9.07324	0	9.07324	0	9.07324	0	9.07324
0	0	0	0	0	0	0	9.54415	9.54415	9.54415	9.54415	1	73.3224	2	1	0	0	1	0	0	1	0	0	0	1	1.47409	1.23077	0	188	60	113	0	9.54415	9.54415	9.54415	0	9.54415	0	9.54415	0	9.54415
0	0	0	0	0	0	1	1.91102	1.91102	1.91102	1.91102	1	79.9754	2	2	1	0	0	0	1	0	1	0	0	3	3.71912	1.06494	0	270	66	165	1	1.91102	1.91102	1.91102	0	1.91102	0	1.91102	0	1.91102
0	0	0	0	0	0	0	9.70842	9.70842	9.70842	9.70842	1	68.5585	1	1	1	0	0	0	1	0	0	0	0	6	4.76576	1.07692	0	279	55	197	0	9.70842	9.70842	9.70842	0	9.70842	0	9.70842	0	9.70842
0	0	0	0	0	0	1	9.54141	9.54141	9.54141	9.54141	1	83.8987	2	0	0	0	1	0	0	1	0	0	0	3	3.86553	1.16176	0	227	81	136	1	9.54141	9.54141	9.54141	0	9.54141	0	9.54141	0	9.54141
0	0	0	0	0	0	1	1.85626	1.85626	1.85626	1.85626	1	76	2	2	1	0	1	0	1	1	1	0	0	5	4.45675	1.03797	0	282	58	177	1	1.85626	1.85626	1.85626	0	1.85626	0	1.85626	0	1.85626
0	0	0	0	0	0	0	10.2916	10.2916	10.2916	10.2916	1	74.768	2	1	1	1	0	0	0	0	0	0	0	2	3.18791	1.08333	0	187	75	102	0	10.2916	10.2916	10.2916	0	10.2916	0	10.2916	0	10.2916
0	0	0	0	0	0	0	9.63997	9.63997	9.63997	9.63997	0	63.1567	1	1	1	0	0	0	1	0	1	0	0	4	3.14368	1.07937	0	218	57	146	0	9.63997	9.63997	9.63997	0	9.63997	0	9.63997	0	9.63997
0	0	0	0	0	0	0	9.7577	9.7577	9.7577	9.7577	1	61.7878	1	2	1	0	0	0	0	0	0	0	0	5	2.22736	1.1831	0	213	53	145	0	9.7577	9.7577	9.7577	0	9.7577	0	9.7577	0	9.7577
0	1	0	1	0	0	0	9.75496	9.45654	9.75496	9.75496	0	69.4511	1	2	1	1	1	0	1	1	1	0	1	6	2.78959	1.20548	0	200	48	120	1	9.45654	9.75496	9.45654	1	9.45654	1	9.45654	1	9.45654
0	0	0	0	0	0	0	9.71116	9.71116	9.71116	9.71116	1	53.4073	0	2	1	0	0	0	0	0	0	0	0	5	0.698049	1	0	244	50	174	0	9.71116	9.71116	9.71116	0	9.71116	0	9.71116	0	9.71116
0	0	0	0	0	0	0	9.6345	9.6345	9.6345	9.6345	1	64.1342	1	1	0	0	0	0	0	0	0	0	0	2	1.81209	1.03125	0	188	69	100	0	9.6345	9.6345	9.6345	0	9.6345	0	9.6345	0	9.6345
0	0	0	0	0	0	1	4.83231	4.83231	4.83231	4.83231	1	89.3799	2	0	0	0	1	0	0	1	0	0	0	1	1.30667	1	0	197	67		1	4.83231	4.83231	4.83231	0	4.83231	0	4.83231	0	4.83231
0	0	0	0	0	0	0	9.62628	9.62628	9.62628	9.62628	1	54.7461	0	0	0	1	0	0	0	0	0	0	0	3	1.25595	1.04762	0	205	63	127	0	9.62628	9.62628	9.62628	0	9.62628	0	9.62628	0	9.62628
0	0	0	0	0	0	0	9.38262	9.38262	9.38262	9.38262	1	71.8029	2	1	1	0	1	1	1	1	1	1	0	10	28.7999	1.18889	0	248	56	174	0	9.38262	9.38262	9.38262	0	9.38262	0	9.38262	0	9.38262
0	0	0	0	0	0	0	9.58248	9.58248	9.58248	9.58248	1	67.3867	1	2	1	0	1	0	0	0	0	0	0	3	2.12238	1.16418	0	214	61	124	0	9.58248	9.58248	9.58248	0	9.58248	0	9.58248	0	9.58248
0	0	0	0	0	0	0	8.55305	8.55305	8.55305	8.55305	1	59.7125	0	1	1	0	1	0	1	1	1	0	0	5	0.981362	1.04412	0	167	40	104	0	8.55305	8.55305	8.55305	0	8.55305	0	8.55305	0	8.55305
0	0	0	0	0	0	0	9.70021	9.70021	9.70021	9.70021	0	61.6318	1	0	0	1	1	0	1	1	1	0	0	6	4.99285	1.1	0	211	56	138	0	9.70021	9.70021	9.70021	0	9.70021	0	9.70021	0	9.70021
0	0	0	0	0	0	0	9.57974	9.57974	9.57974	9.57974	1	61.5441	1	1	0	0	0	0	0	0	0	0	0	3	1.48761	1.10294	0	217	69	134	0	9.57974	9.57974	9.57974	0	9.57974	0	9.57974	0	9.57974
0	0	0	0	0	0	0	9.38535	9.38535	9.38535	9.38535	0	64.5092	1	1	0	0	0	0	0	0	0	0	0	7	4.42786	1.06849	0	200	57	123	0	9.38535	9.38535	9.38535	0	9.38535	0	9.38535	0	9.38535
0	0	0	0	0	0	0	9.47844	9.47844	9.47844	9.47844	1	54.8611	0	1	1	0	0	0	0	0	0	0	0	4	0.668075	1.05797	0	261	53	192	0	9.47844	9.47844	9.47844	0	9.47844	0	9.47844	0	9.47844
0	0	0	0	0	0	0	9.32786	9.32786	9.32786	9.32786	1	68.9829	1	1	1	0	0	0	0	0	0	0	0	4	2.29829	1.24286	0	214	59	137	0	9.32786	9.32786	9.32786	0	9.32786	0	9.32786	0	9.32786
0	0	0	0	0	0	0	8.44353	8.44353	8.44353	8.44353	1	69.2868	1	2	0	0	1	0	0	1	0	0	1	7	3.03696	1	0	232	44	166	0	8.44353	8.44353	8.44353	0	8.44353	0	8.44353	0	8.44353
0	0	0	0	0	0	1	8.33949	8.33949	8.33949	8.33949	1	79.154	2	0	0	0	0	0	0	0	0	0	0	3	3.76309	1.03896	0	179	62	107	1	8.33949	8.33949	8.33949	0	8.33949	0	8.33949	0	8.33949
0	0	0	0	0	0	0	9.62355	9.62355	9.62355	9.62355	0	75.7974	2	1	0	1	0	1	0	0	0	1	1	18	14.7402	1.07143	0	192	35	125	0	9.62355	9.62355	9.62355	0	9.62355	0	9.62355	0	9.62355
0	0	0	0	0	0	0	8.43532	8.43532	8.43532	8.43532	0	51.9179	0	0	0	1	0	0	1	0	1	0	0	4	1.53451	1.16438	0	205	47	139	0	8.43532	8.43532	8.43532	0	8.43532	0	8.43532	0	8.43532
0	0	0	0	0	0	0	7.26626	7.26626	7.26626	7.26626	0	70.8145	2	1	1	0	1	0	1	0	1	0	0	8	5.47521	1.05195	0	195	57	113	0	7.26626	7.26626	7.26626	0	7.26626	0	7.26626	0	7.26626
0	0	0	0	0	0	0	9.60164	9.60164	9.60164	9.60164	1	74.883	2	2	1	0	1	1	1	1	1	1	0	10	10.1652	1.13846	0	158	31	91	0	9.60164	9.60164	9.60164	0	9.60164	0	9.60164	0	9.60164
0	0	0	0	0	0	1	8.68446	8.68446	8.68446	8.68446	0	56.5284	0	1	1	1	1	1	1	1	1	1	0	15	11.7933	1.06849	0	209	41	91	1	8.68446	8.68446	8.68446	0	8.68446	0	8.68446	0	8.68446
0	0	0	0	0	0	0	9.78508	9.78508	9.78508	9.78508	1	70.8145	2	2	1	0	0	0	1	0	1	0	1	2	1.69413	1.125	0	274	63	188	0	9.78508	9.78508	9.78508	0	9.78508	0	9.78508	0	9.78508
0	0	0	0	0	0	0	9.6783	9.6783	9.6783	9.6783	0	66.5325	1	1	0	1	0	0	1	0	0	0	0	6	3.69174	1.13636	0	243	53	162	0	9.6783	9.6783	9.6783	0	9.6783	0	9.6783	0	9.6783
0	0	0	0	0	0	0	8.54483	8.54483	8.54483	8.54483	1	49.3525	0	1	1	1	0	0	0	0	0	0	0			1.21429	0		58		0	8.54483	8.54483	8.54483	0	8.54483	0	8.54483	0	8.54483
0	0	0	0	0	0	0	9.79329	9.79329	9.79329	9.79329	1	60.0684	1	0	0	0	0	0	1	0	0	0	0			1.06849	0		58		0	9.79329	9.79329	9.79329	0	9.79329	0	9.79329	0	9.79329
0	0	0	0	0	0	0	9.50582	9.50582	9.50582	9.50582	0	63.4962	1	0	0	1	0	0	0	0	0	0	0	7	5.298	1.08333	0	220	52	149	0	9.50582	9.50582	9.50582	0	9.50582	0	9.50582	0	9.50582
0	1	0	1	0	0	0	9.19918	7.74264	9.19918	9.19918	0	50.757	0	1	0	1	0	0	0	0	0	0	0	6	2.30691	1	0	226	41	124	1	7.74264	9.19918	7.74264	1	7.74264	1	7.74264	1	7.74264
0	0	0	0	0	0	0	9.52498	9.52498	9.52498	9.52498	1	73.6071	2	2	1	0	1	0	0	1	0	0	1	7	4.24284	1.09459	0	222	44	131	0	9.52498	9.52498	9.52498	0	9.52498	0	9.52498	0	9.52498
0	0	0	0	0	0	0	9.59617	9.59617	9.59617	9.59617	1	61.6537	1	2	1	0	1	1	1	1	1	0	1	7	4.24064	1.09677	0	216	57	131	0	9.59617	9.59617	9.59617	0	9.59617	0	9.59617	0	9.59617
0	0	0	0	0	0	0	9.56605	9.56605	9.56605	9.56605	1	76.5175	2	2	1	0	1	0	1	1	1	0	1	3	2.96258	1.12857	0	203	72	95	0	9.56605	9.56605	9.56605	0	9.56605	0	9.56605	0	9.56605
0	0	0	0	0	0	0	9.76044	9.76044	9.76044	9.76044	0	75.3949	2	1	0	0	0	0	0	0	0	0	0	10	7.88982	1.11842	0	187	58	114	0	9.76044	9.76044	9.76044	0	9.76044	0	9.76044	0	9.76044
0	0	0	0	0	0	0	9.87543	9.87543	9.87543	9.87543	1	53.7248	0	2	1	0	0	0	1	0	0	0	0	3	0.563633	1.01333	0	213	58	136	0	9.87543	9.87543	9.87543	0	9.87543	0	9.87543	0	9.87543
0	0	0	0	0	0	0	9.62355	9.62355	9.62355	9.62355	1	49.1006	0	2	1	1	0	0	1	0	0	0	0	3	0.474105	1.1	0	250	45	171	0	9.62355	9.62355	9.62355	0	9.62355	0	9.62355	0	9.62355
0	0	0	0	0	0	0	9.4976	9.4976	9.4976	9.4976	1	54.6585	0	1	0	0	1	0	0	1	0	0	1	5	0.872096	1.01429	0	239	50	165	0	9.4976	9.4976	9.4976	0	9.4976	0	9.4976	0	9.4976
0	0	0	0	0	0	0	9.67556	9.67556	9.67556	9.67556	0	64.8953	1	1	0	1	1	0	1	1	1	0	0	7	4.95605	1.18056	0	206	55	129	0	9.67556	9.67556	9.67556	0	9.67556	0	9.67556	0	9.67556
0	0	0	0	0	0	0	8.49555	8.49555	8.49555	8.49555	1	69.0595	1	1	1	0	1	0	1	1	0	0	0	3	3.60617	1.05556	0	233	63	153	0	8.49555	8.49555	8.49555	0	8.49555	0	8.49555	0	8.49555
0	0	0	0	0	0	0	8.4846	8.4846	8.4846	8.4846	0	58.4668	0	0	0	1	0	0	1	0	0	1	0	11	8.5086	1.06757	0	265	53	192	0	8.4846	8.4846	8.4846	0	8.4846	0	8.4846	0	8.4846
0	0	0	0	0	0	1	0.774812	0.774812	0.774812	0.774812	0	52.5175	0	1	0	1	0	0	1	0	1	0	0	7	3.23915	1.18868	0	298	49	219	1	0.774812	0.774812	0.774812	0	0.774812	0	0.774812	0	0.774812
0	0	0	0	0	0	0	9.58522	9.58522	9.58522	9.58522	1	59.8686	0	2	1	0	1	1	1	1	1	1	0	8	9.546	1.07692	0	280	61	170	0	9.58522	9.58522	9.58522	0	9.58522	0	9.58522	0	9.58522
0	0	0	0	0	0	0	7.72895	7.72895	7.72895	7.72895	0	69.2868	1	1	1	1	1	1	0	1	0	1	0	7	9.0637	1.21212	0	215	87	113	0	7.72895	7.72895	7.72895	0	7.72895	0	7.72895	0	7.72895
0	1	0	1	0	0	0	9.12799	8.21081	9.12799	9.12799	1	75.2389	2	2	1	0	1	0	1	1	1	0	1	3	2.63333	1.18333	0	225	67	133	1	8.21081	9.12799	8.21081	1	8.21081	1	8.21081	1	8.21081
0	0	0	0	0	0	1	8.22998	8.22998	8.22998	8.22998	0	56.1697	0	0	0	1	0	0	0	0	0	0	0			1.2381	0		49		1	8.22998	8.22998	8.22998	0	8.22998	0	8.22998	0	8.22998
0	0	0	0	0	0	0	9.5989	9.5989	9.5989	9.5989	1	55.2033	0	1	1	1	0	0	0	0	0	0	0	3	0.920806	1.0597	0	261	87	159	0	9.5989	9.5989	9.5989	0	9.5989	0	9.5989	0	9.5989
0	0	0	0	0	0	0	8.30664	8.30664	8.30664	8.30664	1	60.3833	1	2	1	0	1	0	1	1	1	0	0	5	3.13924	1.19048	0	240	62	156	0	8.30664	8.30664	8.30664	0	8.30664	0	8.30664	0	8.30664
0	0	0	0	0	0	0	9.63723	9.63723	9.63723	9.63723	0	70.3491	2	0	0	1	1	0	0	1	0	0	0	12	6.85197	1.16923	0	208	43	134	0	9.63723	9.63723	9.63723	0	9.63723	0	9.63723	0	9.63723
0	0	0	0	0	0	0	9.60164	9.60164	9.60164	9.60164	1	67.488	1	2	1	0	1	0	0	1	0	0	0	4	3.9156	1.05634	0	257	72	166	0	9.60164	9.60164	9.60164	0	9.60164	0	9.60164	0	9.60164
0	0	0	0	0	0	0	7.50171	7.50171	7.50171	7.50171	1	56.7447	0	1	1	0	0	0	0	0	0	0	0	4	1.06937	1.13333	0	247	71	156	0	7.50171	7.50171	7.50171	0	7.50171	0	7.50171	0	7.50171
0	0	0	0	0	0	0	4.68994	4.68994	4.68994	4.68994	0	73.5332	2	2	0	0	1	0	0	1	0	0	0	7	6.51116	1.08974	0	224	63	144	0	4.68994	4.68994	4.68994	0	4.68994	0	4.68994	0	4.68994
0	0	0	0	0	0	0	9.67556	9.67556	9.67556	9.67556	1	53.525	0	1	1	0	0	0	0	0	0	0	0	1	0.337353	1.07407	0	172	81	69	0	9.67556	9.67556	9.67556	0	9.67556	0	9.67556	0	9.67556
0	0	0	0	0	0	0	9.61259	9.61259	9.61259	9.61259	0	61.1964	1	0	0	1	0	0	0	0	0	0	0	3	2.72165	1.14062	0	200	60	128	0	9.61259	9.61259	9.61259	0	9.61259	0	9.61259	0	9.61259
0	0	0	0	0	0	0	9.18275	9.18275	9.18275	9.18275	0	71.1869	2	1	0	1	1	1	1	0	1	1	0	13	12.4221	1.05	0	172	48	104	0	9.18275	9.18275	9.18275	0	9.18275	0	9.18275	0	9.18275
0	0	0	0	0	0	0	8.41068	8.41068	8.41068	8.41068	1	55.6003	0	2	1	0	1	0	0	0	0	0	0	5	0.880627	1.22857	0	217	51	142	0	8.41068	8.41068	8.41068	0	8.41068	0	8.41068	0	8.41068
1	0	1	0	0	0	0	8.97741	9.60712	9.60712	9.60712	0	75.6441	2	2	1	1	0	0	0	0	0	0	0	7	2.95483	1.34921	0	166	38	110	1	8.97741	8.97741	9.60712	1	8.97741	1	8.97741	1	8.97741
0	0	0	0	0	0	0	9.50582	9.50582	9.50582	9.50582	1	60.3888	1	1	1	0	1	0	1	1	0	0	0	3	1.27682	1.17188	0	259	89	148	0	9.50582	9.50582	9.50582	0	9.50582	0	9.50582	0	9.50582
0	0	0	0	0	0	0	8.41615	8.41615	8.41615	8.41615	1	62.7926	1	2	1	0	1	0	1	1	1	0	0	4	2.45638	1.16923	0	252	70	156	0	8.41615	8.41615	8.41615	0	8.41615	0	8.41615	0	8.41615
0	0	0	0	0	0	0	9.79055	9.79055	9.79055	9.79055	0	50.8419	0	0	0	0	0	0	0	0	0	0	0	3	1.09946	1.12308	0	260	54	174	0	9.79055	9.79055	9.79055	0	9.79055	0	9.79055	0	9.79055
0	0	0	0	0	0	0	9.60164	9.60164	9.60164	9.60164	0	69.3279	1	1	1	1	1	1	1	1	0	1	0	12	19.9223	1.09639	0	195	63	117	0	9.60164	9.60164	9.60164	0	9.60164	0	9.60164	0	9.60164
0	0	0	0	0	0	0	9.97947	9.97947	9.97947	9.97947	0	62.6721	1	2	1	1	1	0	0	1	0	0	0	7	5.74601	1.2	0	217	48	158	0	9.97947	9.97947	9.97947	0	9.97947	0	9.97947	0	9.97947
0	0	0	0	0	0	1	4.91992	4.91992	4.91992	4.91992	0	68.3258	1	1	0	1	1	1	1	1	0	0	1	14	15.3059	1.18033	0	174	47	108	1	4.91992	4.91992	4.91992	0	4.91992	0	4.91992	0	4.91992
0	0	0	0	0	0	0	9.80151	9.80151	9.80151	9.80151	0	51.0034	0	1	1	1	1	1	0	1	0	0	0	4	2.99842	1	0	154	35	102	0	9.80151	9.80151	9.80151	0	9.80151	0	9.80151	0	9.80151
0	0	0	0	0	0	0	9.30048	9.30048	9.30048	9.30048	1	69.6893	1	2	1	0	0	0	1	0	1	0	1	4	2.81208	1.15942	0	186	59	112	0	9.30048	9.30048	9.30048	0	9.30048	0	9.30048	0	9.30048
0	0	0	0	0	0	0	7.42779	7.42779	7.42779	7.42779	0	67.7947	1	2	1	1	0	0	0	0	0	0	0	7	9.76672	1.07792	0	165	73	78	1	7.42779	7.42779	7.42779	0	7.42779	0	7.42779	0	7.42779
0	0	0	0	0	0	0	9.56331	9.56331	9.56331	9.56331	0	77.6756	2	1	1	1	0	0	1	0	0	0	0	9	6.40952	1.07895	0	252	66	153	0	9.56331	9.56331	9.56331	0	9.56331	0	9.56331	0	9.56331
0	0	0	0	0	0	0	8.13689	8.13689	8.13689	8.13689	0	50.4449	0	0	0	1	0	0	0	0	0	0	0	3	1.2245	1.21538	0	224	48	159	0	8.13689	8.13689	8.13689	0	8.13689	0	8.13689	0	8.13689
0	0	0	0	0	0	0	9.44011	9.44011	9.44011	9.44011	0	62.3956	1	1	0	1	0	0	0	1	0	0	0	4	5.28018	1.29167	0	203	63	112	0	9.44011	9.44011	9.44011	0	9.44011	0	9.44011	0	9.44011
0	0	0	0	0	0	0	9.66188	9.66188	9.66188	9.66188	0	58.1027	0	1	0	1	0	0	0	0	0	0	0	3	1.58537	1.21311	0	247	62	165	0	9.66188	9.66188	9.66188	0	9.66188	0	9.66188	0	9.66188
0	0	0	0	0	0	0	9.577	9.577	9.577	9.577	0	52.9309	0	1	1	1	1	0	1	0	0	0	0	3	1.90782	1.04054	0	213	61	136	0	9.577	9.577	9.577	0	9.577	0	9.577	0	9.577
0	0	0	0	0	0	0	6.99795	6.99795	6.99795	6.99795	0	82.5818	2	2	1	1	1	0	1	1	1	0	1	9	5.64892	1.1039	0	183	54	114	1	6.99795	6.99795	6.99795	0	6.99795	0	6.99795	0	6.99795
0	0	0	0	0	0	0	8.45175	8.45175	8.45175	8.45175	1	62.026	1	2	1	0	0	0	0	0	0	0	0	7	2.74991	1.16667	0	247	49	168	0	8.45175	8.45175	8.45175	0	8.45175	0	8.45175	0	8.45175
0	0	0	0	0	0	0	9.02396	9.02396	9.02396	9.02396	1	54.5188	0	0	0	0	0	0	0	0	0	0	0	4	0.550866	1.18	0	221	52	150	0	9.02396	9.02396	9.02396	0	9.02396	0	9.02396	0	9.02396
0	0	0	0	0	0	0	9.18823	9.18823	9.18823	9.18823	0	64.9446	1	1	0	1	0	0	1	0	1	0	0	5	2.49865	1.25	0	174	37	112	0	9.18823	9.18823	9.18823	0	9.18823	0	9.18823	0	9.18823
0	0	0	0	0	0	0	9.35524	9.35524	9.35524	9.35524	0	77.1855	2	2	1	1	1	0	1	1	0	0	1	11	9.0852	1.19737	0	219	54	134	0	9.35524	9.35524	9.35524	0	9.35524	0	9.35524	0	9.35524
0	0	0	0	1	0	0	9.58795	9.58795	9.43463	9.58795	1	58.1218	0	0	0	0	1	0	0	1	0	0	0	3	0.8578	1.12329	0	205	70	131	1	9.43463	9.58795	9.58795	0	9.58795	1	9.43463	0	9.58795
0	0	0	0	0	0	0	9.05133	9.05133	9.05133	9.05133	1	61.232	1	1	0	0	0	0	0	0	0	0	0	3	1.2881	1.29091	0	256	79	161	0	9.05133	9.05133	9.05133	0	9.05133	0	9.05133	0	9.05133
0	0	0	0	0	0	0	9.80424	9.80424	9.80424	9.80424	1	65.6975	1	0	0	0	1	0	1	1	1	0	0	5	2.10658	1.08065	0	190	41	104	0	9.80424	9.80424	9.80424	0	9.80424	0	9.80424	0	9.80424
0	0	0	0	0	0	0	9.77687	9.77687	9.77687	9.77687	0	59.9097	0	1	1	1	1	0	0	1	0	0	0	4	3.62446	1.07143	0	156	33	64	0	9.77687	9.77687	9.77687	0	9.77687	0	9.77687	0	9.77687
0	0	0	0	0	0	0	9.56331	9.56331	9.56331	9.56331	0	62.9185	1	2	1	1	1	0	1	1	1	0	0	7	4.50625	1.27536	0	244	51	166	0	9.56331	9.56331	9.56331	0	9.56331	0	9.56331	0	9.56331
0	0	0	0	0	0	0	9.63997	9.63997	9.63997	9.63997	1	55.8193	0	1	1	0	1	1	1	1	0	1	0	11	5.52675	1.13043	0	287	55	197	0	9.63997	9.63997	9.63997	0	9.63997	0	9.63997	0	9.63997
0	0	0	0	0	0	0	9.71389	9.71389	9.71389	9.71389	0	67.3922	1	2	1	1	1	1	1	1	1	1	0	13	12.824	1.12698	0	192	36	131	0	9.71389	9.71389	9.71389	0	9.71389	0	9.71389	0	9.71389
0	0	0	0	0	0	0	9.58248	9.58248	9.58248	9.58248	1	75.2964	2	2	1	0	1	0	0	1	0	0	0	5	3.65507	1.07353	0	222	51	120	0	9.58248	9.58248	9.58248	0	9.58248	0	9.58248	0	9.58248
0	0	0	0	0	0	0	9.01848	9.01848	9.01848	9.01848	0	58.4257	0	2	1	1	0	0	0	0	0	0	0	3	1.98637	1.34483	0	206	50	125	0	9.01848	9.01848	9.01848	0	9.01848	0	9.01848	0	9.01848
0	0	0	0	0	0	0	9.30048	9.30048	9.30048	9.30048	0	52.7995	0	0	0	1	0	0	0	0	0	0	0	5	1.74344	1	0	170	40	117	0	9.30048	9.30048	9.30048	0	9.30048	0	9.30048	0	9.30048
0	0	0	0	1	0	0	9.36071	9.36071	3.55099	9.36071	1	52.7693	0	0	0	0	0	0	0	0	0	0	0	2	0.374114	1.16364	0	233	52	159	1	3.55099	9.36071	9.36071	0	9.36071	1	3.55099	0	9.36071
0	0	0	0	0	0	0	8.52019	8.52019	8.52019	8.52019	1	50.8309	0	1	0	0	0	0	0	0	0	0	0	2	0.277641	1.03175	0	179	63	105	0	8.52019	8.52019	8.52019	0	8.52019	0	8.52019	0	8.52019
0	0	0	0	0	0	0	9.61807	9.61807	9.61807	9.61807	1	76.8022	2	1	1	0	1	1	1	1	1	1	0	6	12.5631	1.17568	0	196	59	111	0	9.61807	9.61807	9.61807	0	9.61807	0	9.61807	0	9.61807
0	0	0	0	0	0	0	9.65092	9.65092	9.65092	9.65092	1	57.807	0	1	1	0	0	0	1	0	0	0	0	3	1.21678	1.15942	0	272	80	176	0	9.65092	9.65092	9.65092	0	9.65092	0	9.65092	0	9.65092
0	0	1	0	0	0	0	2.97604	8.88159	8.88159	8.88159	0	58.924	0	2	1	1	0	0	0	0	0	0	1	8	6.40859	1.23288	0	176	51	113	1	2.97604	8.88159	8.88159	0	8.88159	1	2.97604	1	2.97604
0	0	0	0	0	0	0	9.63997	9.63997	9.63997	9.63997	1	62.1985	1	2	1	0	1	0	0	1	0	0	0	3	1.66587	1.19048	0	231	71	149	0	9.63997	9.63997	9.63997	0	9.63997	0	9.63997	0	9.63997
0	0	0	0	0	0	0	9.73032	9.73032	9.73032	9.73032	1	56.4052	0	0	0	0	0	0	0	0	0	0	0			1.24138	0		58		0	9.73032	9.73032	9.73032	0	9.73032	0	9.73032	0	9.73032
0	0	0	0	0	0	0	9.39083	9.39083	9.39083	9.39083	1	72.3148	2	2	1	0	1	1	0	1	0	0	0	8	10.0419	1.0625	0	267	41	201	0	9.39083	9.39083	9.39083	0	9.39083	0	9.39083	0	9.39083
0	0	0	0	0	0	0	9.577	9.577	9.577	9.577	1	67.2991	1	1	1	0	0	0	0	0	0	0	0	5	5.55158	1.0625	0	199	58	126	0	9.577	9.577	9.577	0	9.577	0	9.577	0	9.577
0	0	0	0	0	0	0	9.22108	9.22108	9.22108	9.22108	1	71.8932	2	1	0	0	1	0	1	0	0	0	0	7	3.15201	1.08571	0	240	43	172	0	9.22108	9.22108	9.22108	0	9.22108	0	9.22108	0	9.22108
0	0	0	0	0	0	1	4.21081	4.21081	4.21081	4.21081	1	80.2355	2	1	1	0	1	0	0	0	0	0	0	3	3.97083	1.125	0	194	60	114	1	4.21081	4.21081	4.21081	0	4.21081	0	4.21081	0	4.21081
0	0	0	0	0	0	0	8.31211	8.31211	8.31211	8.31211	1	65.6947	1	2	1	0	1	0	1	1	0	0	0	4	2.8738	1.19048	0	253	67	163	0	8.31211	8.31211	8.31211	0	8.31211	0	8.31211	0	8.31211
0	0	0	0	0	1	0	5.99316	5.99316	5.99316	5.99316	1	72.5777	2	1	1	0	0	0	1	0	0	0	0	4	8.27523	1.08861	0	236	64	160	1	5.99316	5.99316	5.99316	1	5.99316	1	5.99316	0	5.99316
0	0	0	0	0	0	0	8.41068	8.41068	8.41068	8.41068	1	54.7379	0	0	0	1	0	0	1	0	1	0	0	4	2.20639	1.06329	0	182	63	104	0	8.41068	8.41068	8.41068	0	8.41068	0	8.41068	0	8.41068
0	0	0	0	0	0	0	8.22177	8.22177	8.22177	8.22177	1	50.5024	0	2	0	0	0	0	0	0	0	0	0	3	0.615961	1.06494	0	211	62	120	0	8.22177	8.22177	8.22177	0	8.22177	0	8.22177	0	8.22177
0	0	0	0	0	0	0	9.84257	9.84257	9.84257	9.84257	1	57.5086	0	2	1	0	1	0	0	1	0	0	0	6	1.2424	1.2987	0	234	57	157	0	9.84257	9.84257	9.84257	0	9.84257	0	9.84257	0	9.84257
0	0	0	0	0	0	0	9.23203	9.23203	9.23203	9.23203	0	78.7132	2	1	1	1	0	0	0	0	0	0	0	7	3.54821	1.31667	0	168	50	101	0	9.23203	9.23203	9.23203	0	9.23203	0	9.23203	0	9.23203
0	0	0	0	0	0	0	9.6564	9.6564	9.6564	9.6564	0	59.8768	0	2	1	1	0	0	0	0	0	0	0	5	3.00227	1.23729	0	259	51	163	0	9.6564	9.6564	9.6564	0	9.6564	0	9.6564	0	9.6564
0	0	0	0	0	0	0	9.6564	9.6564	9.6564	9.6564	1	81.0294	2	1	1	0	1	0	0	1	0	0	0	3	4.92165	1.16667	0	252	104	137	0	9.6564	9.6564	9.6564	0	9.6564	0	9.6564	0	9.6564
0	0	0	0	0	0	0	9.35524	9.35524	9.35524	9.35524	0	52.0219	0	0	0	1	0	0	0	0	0	0	0	5	5.44752	1	0	206	86	106	0	9.35524	9.35524	9.35524	0	9.35524	0	9.35524	0	9.35524
0	0	0	0	0	0	0	9.47023	9.47023	9.47023	9.47023	0	60.6188	1	1	0	0	1	1	1	1	1	1	1	20	19.0325	1.07246	0	260	26	97.6	0	9.47023	9.47023	9.47023	0	9.47023	0	9.47023	0	9.47023
0	0	0	0	0	0	0	9.76591	9.76591	9.76591	9.76591	1	55.4141	0	0	1	0	1	0	0	1	0	0	0	3	0.664796	1.1	0	203	68	60	0	9.76591	9.76591	9.76591	0	9.76591	0	9.76591	0	9.76591
0	0	0	0	0	0	0	9.46749	9.46749	9.46749	9.46749	1	61.8097	1	0	1	0	1	0	1	1	1	0	0	4	2.35891	1.09459	0	274	63	188	0	9.46749	9.46749	9.46749	0	9.46749	0	9.46749	0	9.46749
0	0	0	0	0	0	0	9.62355	9.62355	9.62355	9.62355	0	58.2313	0	1	0	1	1	0	1	1	1	0	0	8	4.42148	1.15	0	194	41	130	0	9.62355	9.62355	9.62355	0	9.62355	0	9.62355	0	9.62355
0	0	1	0	1	0	0	7.4935	9.74675	7.4935	9.74675	0	56.2053	0	1	0	1	0	0	1	0	1	0	0	7	2.82276	1.11594	0	266	45	170	1	7.4935	9.74675	9.74675	0	9.74675	1	7.4935	1	7.4935
0	0	0	0	0	0	0	9.7358	9.7358	9.7358	9.7358	1	50.5544	0	0	0	0	0	0	0	0	0	0	0	1	0.249266	1.1	0	204	61	133	0	9.7358	9.7358	9.7358	0	9.7358	0	9.7358	0	9.7358
0	0	0	0	0	0	0	9.61807	9.61807	9.61807	9.61807	1	75.6468	2	0	1	0	0	1	0	0	0	1	1	7	11.7447	1.24	0	187	46	96	0	9.61807	9.61807	9.61807	0	9.61807	0	9.61807	0	9.61807
0	1	0	1	0	1	0	2.86105	2.85558	2.86105	2.86105	1	64.95	1	1	1	0	1	0	0	0	0	0	0	8	2.70725	1.20253	0	217	38	149	1	2.85558	2.86105	2.85558	1	2.85558	1	2.85558	1	2.85558
0	0	0	0	0	0	0	9.89186	9.89186	9.89186	9.89186	1	63.8686	1	1	1	0	1	0	1	1	1	0	0	3	2.74882	1.24	0	186	68	97	0	9.89186	9.89186	9.89186	0	9.89186	0	9.89186	0	9.89186
1	0	1	0	0	1	0	3.21971	3.21971	3.21971	3.21971	0	82.0753	2	1	0	1	1	0	1	1	0	0	0	10	6.72008	1.11594	0	234	52	150	1	3.21971	3.21971	3.21971	1	3.21971	1	3.21971	1	3.21971
0	0	0	0	0	0	0	9.57974	9.57974	9.57974	9.57974	1	65.6454	1	1	1	0	0	0	0	0	0	0	0	3	2.03793	1.11667	0	234	66	148	0	9.57974	9.57974	9.57974	0	9.57974	0	9.57974	0	9.57974
0	0	0	0	0	0	0	9.51403	9.51403	9.51403	9.51403	0	54.2149	0	1	0	0	0	0	0	0	0	0	0	2	1.163	1.15152	0	184	60	106	0	9.51403	9.51403	9.51403	0	9.51403	0	9.51403	0	9.51403
0	0	0	0	0	0	0	9.86174	9.86174	9.86174	9.86174	1	53.4292	0	0	0	0	0	0	0	0	0	0	0	2	0.42121	1.16667	0	192	74	110	0	9.86174	9.86174	9.86174	0	9.86174	0	9.86174	0	9.86174
0	0	0	0	0	0	0	9.62902	9.62902	9.62902	9.62902	1	70.423	2	1	1	0	0	0	0	0	0	0	0	3	2.00565	1.15385	0	262	78	172	0	9.62902	9.62902	9.62902	0	9.62902	0	9.62902	0	9.62902
0	0	0	0	0	0	0	8.43806	8.43806	8.43806	8.43806	1	59.6468	0	1	1	0	0	0	1	0	1	0	0	7	1.54543	1.02857	0	241	48	125	0	8.43806	8.43806	8.43806	0	8.43806	0	8.43806	0	8.43806
0	0	0	0	0	0	0	8.8679	8.8679	8.8679	8.8679	1	58.6475	0	1	1	0	1	0	1	1	1	0	0	4	1.30319	1.16	0	206	73	121	0	8.8679	8.8679	8.8679	0	8.8679	0	8.8679	0	8.8679
0	0	0	0	0	0	0	9.81246	9.81246	9.81246	9.81246	1	66.3409	1	0	0	0	1	0	0	1	0	0	0	4	3.34752	1.09524	0	268	114	141	0	9.81246	9.81246	9.81246	0	9.81246	0	9.81246	0	9.81246
0	0	0	0	0	0	0	9.52498	9.52498	9.52498	9.52498	0	66.1793	1	0	0	0	0	0	0	0	0	0	0	4	3.38496	1.08621	0	247	69	179	0	9.52498	9.52498	9.52498	0	9.52498	0	9.52498	0	9.52498
0	0	0	0	0	0	0	9.66188	9.66188	9.66188	9.66188	1	66.4914	1	0	1	0	0	0	0	0	0	0	0	4	3.03855	1.10145	0	211	64	129	0	9.66188	9.66188	9.66188	0	9.66188	0	9.66188	0	9.66188
0	0	0	0	0	0	0	9.69747	9.69747	9.69747	9.69747	1	58.8391	0	2	1	0	1	0	1	1	1	0	0	4	1.42366	1	0	175	51	100	0	9.69747	9.69747	9.69747	0	9.69747	0	9.69747	0	9.69747
0	0	0	0	0	0	0	8.52567	8.52567	8.52567	8.52567	1	58.9925	0	0	1	1	0	1	1	0	1	1	0	8	3.95641	1.07042	0	144	38	65	0	8.52567	8.52567	8.52567	0	8.52567	0	8.52567	0	8.52567
0	0	0	0	0	0	0	9.19096	9.19096	9.19096	9.19096	1	65.1088	1	2	1	0	0	0	1	0	0	0	0	5	2.76938	1.11111	0	280	57	184	0	9.19096	9.19096	9.19096	0	9.19096	0	9.19096	0	9.19096
0	0	0	0	0	0	0	9.20192	9.20192	9.20192	9.20192	0	66.4476	1	0	0	0	0	0	1	0	0	0	0	8	5.34661	1.18644	0	256	53	189	0	9.20192	9.20192	9.20192	0	9.20192	0	9.20192	0	9.20192
0	0	0	0	0	0	0	9.16359	9.16359	9.16359	9.16359	0	60.9309	1	2	1	1	1	0	0	1	0	0	0	12	6.43027	1.12698	0	204	41	125	0	9.16359	9.16359	9.16359	0	9.16359	0	9.16359	0	9.16359
0	0	0	0	0	0	0	9.71116	9.71116	9.71116	9.71116	1	65.18	1	1	1	0	0	0	1	0	0	0	0	4	1.86213	1.1413	0	316	59	200	0	9.71116	9.71116	9.71116	0	9.71116	0	9.71116	0	9.71116
0	0	0	0	0	0	0	9.87543	9.87543	9.87543	9.87543	1	53.4209	0	0	1	0	0	0	1	0	0	0	0	3	0.519565	1	0	267	69	183	0	9.87543	9.87543	9.87543	0	9.87543	0	9.87543	0	9.87543
0	0	0	0	0	0	0	9.4757	9.4757	9.4757	9.4757	1	60.731	1	1	0	0	0	0	1	0	0	0	0	3	1.53645	1	0	253	70	167	0	9.4757	9.4757	9.4757	0	9.4757	0	9.4757	0	9.4757
0	0	0	0	0	0	0	9.57153	9.57153	9.57153	9.57153	1	72	2	1	1	1	1	0	1	1	1	0	0	4	2.15879	1.1875	0	204	47	120	0	9.57153	9.57153	9.57153	0	9.57153	0	9.57153	0	9.57153
0	0	0	0	0	0	0	9.7358	9.7358	9.7358	9.7358	1	74.8501	2	2	1	0	1	0	1	1	1	0	0	7	4.66923	1.01099	0	251	43	177	0	9.7358	9.7358	9.7358	0	9.7358	0	9.7358	0	9.7358
0	0	0	0	0	0	0	9.1499	9.1499	9.1499	9.1499	1	69.8727	1	1	0	0	1	0	1	0	0	0	0	3	3.4777	1.06667	0	234	72	149	0	9.1499	9.1499	9.1499	0	9.1499	0	9.1499	0	9.1499
0	0	0	0	0	0	0	9.6345	9.6345	9.6345	9.6345	0	51.6496	0	0	0	1	0	0	0	0	0	0	0	4	1.33986	1.11111	0	207	51	141	0	9.6345	9.6345	9.6345	0	9.6345	0	9.6345	0	9.6345
0	0	0	0	0	0	0	9.1499	9.1499	9.1499	9.1499	0	75.6359	2	1	0	0	1	0	0	0	0	0	0	5	3.995	1.32836	0	158	52	91	0	9.1499	9.1499	9.1499	0	9.1499	0	9.1499	0	9.1499
0	0	1	0	0	0	0	9.53867	9.79055	9.79055	9.79055	1	68.7228	1	1	1	0	1	0	1	1	1	0	0	6	2.91039	1.05263	0	210	47	127	1	9.53867	9.79055	9.79055	0	9.79055	1	9.53867	1	9.53867
0	0	0	0	0	0	0	9.39083	9.39083	9.39083	9.39083	1	62.089	1	2	1	0	0	0	0	0	0	0	0	5	3.23678	1.05634	0	172	55	107	0	9.39083	9.39083	9.39083	0	9.39083	0	9.39083	0	9.39083
0	0	0	0	0	0	0	8.33949	8.33949	8.33949	8.33949	0	50.7871	0	1	0	0	0	0	0	0	0	0	0	3	0.932491	1.27692	0	167	58	88	0	8.33949	8.33949	8.33949	0	8.33949	0	8.33949	0	8.33949
0	0	0	0	0	0	1	5.16085	5.16085	5.16085	5.16085	0	50.8282	0	0	0	1	0	0	0	0	0	0	0	5	2.31653	1.20339	0	211	48	143	1	5.16085	5.16085	5.16085	0	5.16085	0	5.16085	0	5.16085
0	0	0	0	0	0	0	8.42437	8.42437	8.42437	8.42437	0	52.9309	0	1	0	1	0	0	0	0	0	0	0	7	6.58972	1.13095	0	213	52	140	0	8.42437	8.42437	8.42437	0	8.42437	0	8.42437	0	8.42437
0	0	0	0	0	0	0	9.71937	9.71937	9.71937	9.71937	0	70.9185	2	1	1	1	0	1	1	0	0	1	0	27	24.3642	1.03846	0	233	42	164	0	9.71937	9.71937	9.71937	0	9.71937	0	9.71937	0	9.71937
0	0	0	0	0	0	0	9.9603	9.9603	9.9603	9.9603	1	53.2485	0	2		0	1	1	1	1	1	1	1	5	2.20388	1.12698	0	135	54	66	0	9.9603	9.9603	9.9603	0	9.9603	0	9.9603	0	9.9603
0	0	0	0	0	1	0	7.37577	7.37577	7.37577	7.37577	0	55.1102	0	2	1	1	1	0	1	1	1	0	0	12	5.15151	1.30137	0	209	30	141	1	7.37577	7.37577	7.37577	1	7.37577	1	7.37577	0	7.37577
0	0	0	0	0	0	0	8.282	8.282	8.282	8.282	0	62.0397	1	1	0	0	1	0	1	0	0	0	0	11	4.98238	1.06757	0	240	41	171	0	8.282	8.282	8.282	0	8.282	0	8.282	0	8.282
0	0	0	0	0	0	0	9.12252	9.12252	9.12252	9.12252	0	69.2457	1	1	1	1	1	0	0	1	0	0	0	3	3.32113	1.01408	0	134	47	68	0	9.12252	9.12252	9.12252	0	9.12252	0	9.12252	0	9.12252
0	0	0	0	0	0	0	9.5332	9.5332	9.5332	9.5332	1	68.6516	1	1	1	0	1	0	1	1	0	0	0	2	2.24976	1.03659	0	195	77	100	0	9.5332	9.5332	9.5332	0	9.5332	0	9.5332	0	9.5332
0	0	0	0	0	0	0	9.55236	9.55236	9.55236	9.55236	1	58.9843	0	2	1	0	0	0	1	0	0	0	0	3	1.37194	1.05714	0	268	76	179	0	9.55236	9.55236	9.55236	0	9.55236	0	9.55236	0	9.55236
0	0	0	0	0	0	0	9.63997	9.63997	9.63997	9.63997	1	53.796	0	1	1	0	1	0	0	1	0	0	0	8	0.724026	1.06667	0	172	32	110	0	9.63997	9.63997	9.63997	0	9.63997	0	9.63997	0	9.63997
0	0	0	0	0	0	0	9.63176	9.63176	9.63176	9.63176	1	61.6646	1	2	1	1	1	1	1	1	1	1	1	6	7.68831	1.09375	0	218	70	106	0	9.63176	9.63176	9.63176	0	9.63176	0	9.63176	0	9.63176
0	0	0	0	0	0	0	9.84257	9.84257	9.84257	9.84257	1	65.1034	1	1	1	0	0	1	1	0	1	1	0	4	7.32882	1.04286	0	174	61	96	0	9.84257	9.84257	9.84257	0	9.84257	0	9.84257	0	9.84257
0	0	0	0	0	0	0	9.4319	9.4319	9.4319	9.4319	0	55.2005	0	1	1	0	0	0	0	0	0	0	0	5	2.1167	1.19481	0	245	52	175	0	9.4319	9.4319	9.4319	0	9.4319	0	9.4319	0	9.4319
0	0	0	0	0	0	0	9.52225	9.52225	9.52225	9.52225	0	58.4203	0	2	1	1	0	0	1	0	0	0	0	6	3.98536	1.01587	0	227	48	161	0	9.52225	9.52225	9.52225	0	9.52225	0	9.52225	0	9.52225
0	0	0	0	0	0	0	9.59617	9.59617	9.59617	9.59617	0	54.4339	0	0	0	1	0	0	0	0	0	0	0	9	4.66545	1.08197	0	223	43	162.4	0	9.59617	9.59617	9.59617	0	9.59617	0	9.59617	0	9.59617
0	0	0	0	0	0	0	9.63723	9.63723	9.63723	9.63723	1	63.8877	1	1	0	0	1	0	0	1	0	0	0	4	3.07212	1.27419	0	233	64	150	0	9.63723	9.63723	9.63723	0	9.63723	0	9.63723	0	9.63723
0	0	0	0	0	0	0	9.6345	9.6345	9.6345	9.6345	1	53.7248	0	0	0	1	0	0	0	0	0	0	0	2	0.326308	1.16667	0	178	58	100	0	9.6345	9.6345	9.6345	0	9.6345	0	9.6345	0	9.6345
0	0	0	0	0	0	0	9.4538	9.4538	9.4538	9.4538	1	65.2923	1	1	1	0	1	1	1	1	1	1	1	4	6.17939	1.05882	0	187	69	93	0	9.4538	9.4538	9.4538	0	9.4538	0	9.4538	0	9.4538
0	0	0	0	0	0	0	2.55168	2.55168	2.55168	2.55168	0	79.8686	2	1	1	1	1	1	1	1	1	1	1	9	9.10909	1.24	0	151	41	91	0	2.55168	2.55168	2.55168	0	2.55168	0	2.55168	0	2.55168
0	0	0	0	0	0	0	9.50034	9.50034	9.50034	9.50034	0	67.6715	1	1	0	1	0	0	1	0	0	0	0	5	6.81062	1.28378	0	228	68	148	0	9.50034	9.50034	9.50034	0	9.50034	0	9.50034	0	9.50034
0	0	0	0	0	0	0	8.35592	8.35592	8.35592	8.35592	0	65.8234	1	1	1	1	1	1	1	1	1	1	0	12	11.7834	1.15584	0	194	39	121	0	8.35592	8.35592	8.35592	0	8.35592	0	8.35592	0	8.35592
0	0	0	0	0	0	1	8.13963	8.13963	8.13963	8.13963	0	63.373	1	2	0	0	0	0	0	0	0	0	0	3	3.01155	1.06452	0	237	63	153	1	8.13963	8.13963	8.13963	0	8.13963	0	8.13963	0	8.13963
0	0	0	0	0	0	0	9.36071	9.36071	9.36071	9.36071	0	65.5852	1	1	0	1	0	0	0	0	0	0	1	4	2.60856	1.19718	0	164	58	92	0	9.36071	9.36071	9.36071	0	9.36071	0	9.36071	0	9.36071
0	0	0	0	0	0	0	8.20534	8.20534	8.20534	8.20534	0	69.3963	1	1	1	1	1	1	1	1	1	1	0	14	11.0355	1.20513	0	187	37	120	0	8.20534	8.20534	8.20534	0	8.20534	0	8.20534	0	8.20534
0	0	0	0	0	0	0	9.62355	9.62355	9.62355	9.62355	1	54.5188	0	1	0	0	0	0	1	0	0	0	0	2	0.682257	1.03279	0	231	67	146	0	9.62355	9.62355	9.62355	0	9.62355	0	9.62355	0	9.62355
0	0	0	0	0	0	0	9.48392	9.48392	9.48392	9.48392	1	60.7611	1	1	1	0	1	0	0	0	0	0	0	3	0.999899	1.07576	0	194	63	119	0	9.48392	9.48392	9.48392	0	9.48392	0	9.48392	0	9.48392
0	0	0	0	0	0	0	9.60438	9.60438	9.60438	9.60438	0	61.2895	1	1	1	0	0	0	0	0	0	0	0	5	2.53907	1.18462	0	209	36	127	0	9.60438	9.60438	9.60438	0	9.60438	0	9.60438	0	9.60438
0	0	0	0	0	0	0	9.44011	9.44011	9.44011	9.44011	1	51.5072	0	2	1	0	1	0	0	0	0	0	0	3	0.683286	1.02564	0	266	80	172	0	9.44011	9.44011	9.44011	0	9.44011	0	9.44011	0	9.44011
0	0	0	0	0	0	0	8.62697	8.62697	8.62697	8.62697	1	56.6571	0	1	1	0	0	0	0	0	0	0	0	2	0.63699	1.22034	0	238	70	155	0	8.62697	8.62697	8.62697	0	8.62697	0	8.62697	0	8.62697
0	0	0	0	0	0	0	9.06229	9.06229	9.06229	9.06229	1	59.9562	0	1	1	0	0	0	1	0	0	0	0	4	1.67851	1.02817	0	251	64	154	0	9.06229	9.06229	9.06229	0	9.06229	0	9.06229	0	9.06229
0	0	0	0	0	0	0	9.83436	9.83436	9.83436	9.83436	1	56.282	0	1	1	0	0	0	1	0	0	0	0	4	0.954737	1.16364	0	313	83	212	0	9.83436	9.83436	9.83436	0	9.83436	0	9.83436	0	9.83436
0	0	0	0	0	0	0	8.61875	8.61875	8.61875	8.61875	1	80.2081	2	2	1	0	1	0	0	1	0	0	1	3	1.63389	1	0	192	51	123	0	8.61875	8.61875	8.61875	0	8.61875	0	8.61875	0	8.61875
0	0	0	0	0	0	0	8.38056	8.38056	8.38056	8.38056	1	67.9836	1	1	1	0	1	1	0	1	0	1	0	11	28.1218	1.03061	0	228	55	150	0	8.38056	8.38056	8.38056	0	8.38056	0	8.38056	0	8.38056
0	0	0	0	0	0	0	9.48939	9.48939	9.48939	9.48939	1	52.2327	0	2	1	0	0	0	0	0	0	0	0	3	0.481914	1.125	0	193	59	120	0	9.48939	9.48939	9.48939	0	9.48939	0	9.48939	0	9.48939
0	0	0	0	0	0	0	9.70021	9.70021	9.70021	9.70021	1	55.8658	0	2	1	1	1	0	0	1	0	0	0	5	1.20236	1.15079	0	171	45	105	0	9.70021	9.70021	9.70021	0	9.70021	0	9.70021	0	9.70021
0	0	0	0	0	0	0	8.40794	8.40794	8.40794	8.40794	1	51.5099	0	1	0	1	0	1	1	0	0	0	0	9	4.15829	1.13043	0	240	54	150	0	8.40794	8.40794	8.40794	0	8.40794	0	8.40794	0	8.40794
0	0	0	0	0	0	0	9.70021	9.70021	9.70021	9.70021	1	76.9582	2	2	1	0	0	0	0	0	0	0	0	3	2.27553	1	0	214	50	128	0	9.70021	9.70021	9.70021	0	9.70021	0	9.70021	0	9.70021
0	0	0	0	0	0	0	9.69473	9.69473	9.69473	9.69473	1	60.4107	1	1	1	0	1	0	0	1	0	0	0	5	1.7808	1.0375	0	227	59	135	0	9.69473	9.69473	9.69473	0	9.69473	0	9.69473	0	9.69473
0	0	0	0	0	0	0	9.30048	9.30048	9.30048	9.30048	0	75.7974	2	1	0	1	1	1	1	1	1	1	0	17	29.7589	1.25	0	229	55	156	0	9.30048	9.30048	9.30048	0	9.30048	0	9.30048	0	9.30048
0	0	0	0	0	0	0	9.61259	9.61259	9.61259	9.61259	1	63.6194	1	0	1	0	0	0	1	0	0	0	0	5	2.36332	1.30909	0	243	48	180	0	9.61259	9.61259	9.61259	0	9.61259	0	9.61259	0	9.61259
0	0	0	0	0	0	0	9.67283	9.67283	9.67283	9.67283	0	66.1081	1	1	0	1	0	0	0	0	0	0	0	7	3.00088	1.23077	0	170	47	112	0	9.67283	9.67283	9.67283	0	9.67283	0	9.67283	0	9.67283
0	0	0	0	0	0	0	9.41273	9.41273	9.41273	9.41273	0	72.0493	2	2	1	1	1	0	1	1	1	0	0	10	8.02976	1.25	0	238	57	144	0	9.41273	9.41273	9.41273	0	9.41273	0	9.41273	0	9.41273
0	0	0	0	0	0	0	9.41821	9.41821	9.41821	9.41821	0	64.7912	1	1	1	1	0	0	0	0	0	0	0	7	4.56969	1.11429	0	207	50	144	0	9.41821	9.41821	9.41821	0	9.41821	0	9.41821	0	9.41821
0	0	0	0	0	0	0	8.45175	8.45175	8.45175	8.45175	0	74.6968	2	0	0	1	1	1	1	1	1	1	0	14	8.1208	1.02817	0	165	46	70	0	8.45175	8.45175	8.45175	0	8.45175	0	8.45175	0	8.45175
0	0	0	0	0	0	0	9.67009	9.67009	9.67009	9.67009	1	72.7556	2	1	1	0	1	0	1	1	1	0	0	5	3.19981	1.05085	0	261	58	150	0	9.67009	9.67009	9.67009	0	9.67009	0	9.67009	0	9.67009
0	0	0	0	0	0	0	8.5859	8.5859	8.5859	8.5859	1	64.9528	1	2	1	0	1	0	1	1	1	0	1	4	2.97552	1.14103	0	206	72	128	0	8.5859	8.5859	8.5859	0	8.5859	0	8.5859	0	8.5859
0	0	0	0	0	0	0	9.54689	9.54689	9.54689	9.54689	1	61.2977	1	0	0	0	1	1	1	1	1	1	0	16	8.56065	1.11111	0	158	33	109	0	9.54689	9.54689	9.54689	0	9.54689	0	9.54689	0	9.54689
0	0	0	0	0	0	0	9.73853	9.73853	9.73853	9.73853	1	53.8973	0	1	1	0	0	0	0	0	0	0	0	2	0.493329	1.21667	0	199	74	115	0	9.73853	9.73853	9.73853	0	9.73853	0	9.73853	0	9.73853
0	0	0	0	0	0	0	9.7358	9.7358	9.7358	9.7358	1	70.0507	2	2	1	0	1	0	1	1	1	0	0	3	2.24567	1.07692	0	266	61	183	0	9.7358	9.7358	9.7358	0	9.7358	0	9.7358	0	9.7358
0	0	0	0	0	0	0	9.44285	9.44285	9.44285	9.44285	1	55.1157	0	1	1	0	0	0	0	0	0	0	0	4	1.17909	1.25	0	216	65	129	0	9.44285	9.44285	9.44285	0	9.44285	0	9.44285	0	9.44285
0	0	0	0	0	0	0	8.564	8.564	8.564	8.564	1	58.4832	0	1	1	0	0	0	1	0	0	0	0	3	0.826645	1.07273	0	241	53	168	0	8.564	8.564	8.564	0	8.564	0	8.564	0	8.564
0	0	0	0	0	0	0	9.7358	9.7358	9.7358	9.7358	1	59.8166	0	1	1	0	0	0	0	0	0	0	0	4	1.62284	1.14286	0	235	71	139	0	9.7358	9.7358	9.7358	0	9.7358	0	9.7358	0	9.7358
0	0	0	0	0	0	0	9.47296	9.47296	9.47296	9.47296	1	57.8645	0	1	0	0	0	0	1	0	0	0	0	3	0.941395	1.1129	0	227	60	155	0	9.47296	9.47296	9.47296	0	9.47296	0	9.47296	0	9.47296
0	0	0	0	0	0	0	9.31964	9.31964	9.31964	9.31964	1	70.4558	2	1	1	0	1	0	0	1	0	0	0	4	1.90381	1.01449	0	196	43	127	0	9.31964	9.31964	9.31964	0	9.31964	0	9.31964	0	9.31964
0	0	0	0	0	0	0	9.38262	9.38262	9.38262	9.38262	0	62.3819	1	2	1	1	1	1	1	1	1	1	1	6	8.21509	1.26923	0	139	44	76	0	9.38262	9.38262	9.38262	0	9.38262	0	9.38262	0	9.38262
0	0	0	0	0	0	0	2.94319	2.94319	2.94319	2.94319	0	65.1034	1	0	0	0	1	0	1	1	1	0	1	4	3.78151	1.04412	0	159	44	99	0	2.94319	2.94319	2.94319	0	2.94319	0	2.94319	0	2.94319
0	0	0	0	0	0	0	8.49008	8.49008	8.49008	8.49008	1	53.7276	0	0	0	0	0	0	0	0	0	0	0	3	0.411473	1.28302	0	249	40	176	0	8.49008	8.49008	8.49008	0	8.49008	0	8.49008	0	8.49008
0	0	0	0	0	0	0	8.53662	8.53662	8.53662	8.53662	0	78.8775	2	0	0	0	0	0	0	0	0	0	0	5	4.03229	1.13235	0	186	83	77	0	8.53662	8.53662	8.53662	0	8.53662	0	8.53662	0	8.53662
0	0	0	0	0	0	0	9.63997	9.63997	9.63997	9.63997	1	56.2546	0	1	0	0	0	0	0	0	0	0	0	3	1.31951	1.01695	0	246	73	163	0	9.63997	9.63997	9.63997	0	9.63997	0	9.63997	0	9.63997
0	0	0	0	0	0	0	9.58522	9.58522	9.58522	9.58522	1	52.397	0	0	1	1	0	0	0	0	0	0	0	2	0.331052	1.03448	0	246	57	162	0	9.58522	9.58522	9.58522	0	9.58522	0	9.58522	0	9.58522
0	0	0	1	0	0	0	9.44832	6.81177	9.44832	9.44832	1	74.1383	2	2	1	0	1	1	1	1	1	1	0	4	12.1835	1.1	0	179	62	104	1	6.81177	9.44832	9.44832	0	9.44832	1	6.81177	1	6.81177
0	0	0	0	0	0	0	9.54415	9.54415	9.54415	9.54415	1	72.5065	2	0	0	1	1	0	1	1	1	0	1	2	2.10658	1	0	190	73	97	0	9.54415	9.54415	9.54415	0	9.54415	0	9.54415	0	9.54415
0	0	0	0	0	0	0	8.49555	8.49555	8.49555	8.49555	0	66.9021	1	2	1	1	1	0	1	1	0	0	0	5	4.06324	1.23188	0	183	55	118	0	8.49555	8.49555	8.49555	0	8.49555	0	8.49555	0	8.49555
0	0	0	0	0	0	0	9.53593	9.53593	9.53593	9.53593	1	78.5024	2	2	1	0	1	0	1	1	1	0	0	2	2.54456	1.04762	0	252	84	137	0	9.53593	9.53593	9.53593	0	9.53593	0	9.53593	0	9.53593
0	0	0	0	0	0	0	9.91102	9.91102	9.91102	9.91102	1	57.2156	0	1	1	0	0	0	0	0	0	0	0	4	0.88316	1.07576	0	203	56	126	0	9.91102	9.91102	9.91102	0	9.91102	0	9.91102	0	9.91102
0	0	0	0	0	0	0	9.69473	9.69473	9.69473	9.69473	1	57.8754	0	1	1	0	1	0	1	1	0	0	0	9	2.53249	1.09459	0	237	38	80	0	9.69473	9.69473	9.69473	0	9.69473	0	9.69473	0	9.69473
0	0	0	0	0	0	0	9.6564	9.6564	9.6564	9.6564	0	63.4825	1	2	1	1	0	0	1	0	0	0	0	7	4.64084	1	0	179	44	115	0	9.6564	9.6564	9.6564	0	9.6564	0	9.6564	0	9.6564
0	0	0	0	0	0	0	9.77413	9.77413	9.77413	9.77413	1	55.8686	0	0	0	0	0	0	0	0	0	0	0	3	0.681867	1	0	183	56	102	0	9.77413	9.77413	9.77413	0	9.77413	0	9.77413	0	9.77413
0	0	0	0	0	0	0	9.57153	9.57153	9.57153	9.57153	1	63.1348	1	2	1	0	0	0	1	0	1	0	0	4	1.33579	1.02817	0	190	46	110	0	9.57153	9.57153	9.57153	0	9.57153	0	9.57153	0	9.57153
0	0	0	0	0	0	0	8.18891	8.18891	8.18891	8.18891	0	55.3046	0	0	0	1	0	0	0	0	0	0	0	7	7.67468	1.13953	0	193	46	121	0	8.18891	8.18891	8.18891	0	8.18891	0	8.18891	0	8.18891
0	0	0	0	0	0	1	1.57153	1.57153	1.57153	1.57153	1	93.1745	2	0	1	0	0	0	0	0	0	0	0	4	4.91056	1.0625	0	327	77	231	1	1.57153	1.57153	1.57153	0	1.57153	0	1.57153	0	1.57153
0	0	0	0	0	0	0	9.18823	9.18823	9.18823	9.18823	1	64.6078	1	2	1	0	0	1	1	0	0	0	0	8	9.08155	1.25424	0	208	48	92	0	9.18823	9.18823	9.18823	0	9.18823	0	9.18823	0	9.18823
0	0	0	0	0	0	0	9.48665	9.48665	9.48665	9.48665	1	56.4572	0	2	1	0	0	0	1	0	0	0	0	3	0.866098	1	0	256	76	160	0	9.48665	9.48665	9.48665	0	9.48665	0	9.48665	0	9.48665
0	0	0	0	0	0	0	9.50582	9.50582	9.50582	9.50582	0	79.1622	2	1	1	1	0	0	0	0	0	0	0	6	3.45016	1	0	193	47	131	0	9.50582	9.50582	9.50582	0	9.50582	0	9.50582	0	9.50582
0	0	0	0	0	0	0	9.29227	9.29227	9.29227	9.29227	0	51.1759	0	2	0	1	1	0	0	1	0	0	0	4	1.88095	1.09333	0	236	56	151	0	9.29227	9.29227	9.29227	0	9.29227	0	9.29227	0	9.29227
0	0	0	0	0	0	0	9.60164	9.60164	9.60164	9.60164	1	72.3587	2	2	1	0	1	0	1	1	1	0	0	3	3.73273	1.02703	0	271	68	170	0	9.60164	9.60164	9.60164	0	9.60164	0	9.60164	0	9.60164
0	0	0	0	0	0	0	9.48939	9.48939	9.48939	9.48939	0	71.1129	2	1	0	1	0	1	1	0	0	0	0	16	19.4603	1.21875	0	267	63	178	0	9.48939	9.48939	9.48939	0	9.48939	0	9.48939	0	9.48939
0	0	0	0	0	0	0	9.56879	9.56879	9.56879	9.56879	0	57.1526	0	1	1	1	1	0	0	1	0	0	0	3	1.48579	1	0	172	51	97	0	9.56879	9.56879	9.56879	0	9.56879	0	9.56879	0	9.56879
1	0	1	0	0	0	0	7.78097	8.45996	8.45996	8.45996	0	66.9405	1	2	1	1	1	0	1	1	1	0	0	11	6.79655	1.19444	0	248	49	169	1	7.78097	7.78097	8.45996	1	7.78097	1	7.78097	1	7.78097
0	0	0	0	0	0	0	8.39699	8.39699	8.39699	8.39699	1	54.0178	0	1	0	0	1	0	1	1	1	0	0	3	0.635784	1.16667	0	280	66	189	0	8.39699	8.39699	8.39699	0	8.39699	0	8.39699	0	8.39699
0	0	0	0	0	0	0	9.09514	9.09514	9.09514	9.09514	0	52.9199	0	1	1	0	0	0	0	0	0	0	0	4	1.74334	1.07576	0	208	49	138	0	9.09514	9.09514	9.09514	0	9.09514	0	9.09514	0	9.09514
0	0	0	0	0	0	0	9.64545	9.64545	9.64545	9.64545	0	61.0842	1	2	1	1	1	1	1	0	1	1	0	9	14.6352	1.0375	0	350	81	222	0	9.64545	9.64545	9.64545	0	9.64545	0	9.64545	0	9.64545
0	0	0	0	0	0	1	9.4538	9.4538	9.4538	9.4538	0	72.4107	2	2	1	1	1	0	1	0	1	0	1	6	2.94182	1.12048	0	239	54	159	1	9.4538	9.4538	9.4538	0	9.4538	0	9.4538	0	9.4538
0	0	0	0	0	0	0	8.98836	8.98836	8.98836	8.98836	0	65.9904	1	1	0	1	1	0	1	1	1	0	0	5	4.22653	1.12857	0	141	41	83	0	8.98836	8.98836	8.98836	0	8.98836	0	8.98836	0	8.98836
0	0	0	0	0	0	0	9.8152	9.8152	9.8152	9.8152	0	58.8008	0	0	0	1	1	0	0	1	0	0	0	9	7.3578	1.05263	0	201	48	123	0	9.8152	9.8152	9.8152	0	9.8152	0	9.8152	0	9.8152
0	0	0	0	0	0	0	9.66188	9.66188	9.66188	9.66188	1	67.2225	1		1	0	0	0	1	0	1	0	0	4	3.36954	1.05556	0	209	66	121	0	9.66188	9.66188	9.66188	0	9.66188	0	9.66188	0	9.66188
0	0	0	0	0	0	0	9.67283	9.67283	9.67283	9.67283	0	54.757	0	2	1	1	0	0	1	0	1	0	0	5	3.09228	1.09375	0	213	63	135	0	9.67283	9.67283	9.67283	0	9.67283	0	9.67283	0	9.67283
0	0	0	0	0	0	0	9.33333	9.33333	9.33333	9.33333	0	64.7858	1	0	0	1	0	0	0	0	0	0	0	6	6.51584	1.19048	0	242	61	163	0	9.33333	9.33333	9.33333	0	9.33333	0	9.33333	0	9.33333
0	0	0	0	0	0	0	9.80972	9.80972	9.80972	9.80972	0	63.0746	1	1	0	0	1	0	1	1	0	0	0	4	3.3815	1.19355	0	186	56	120	0	9.80972	9.80972	9.80972	0	9.80972	0	9.80972	0	9.80972
0	0	0	0	0	0	0	8.95825	8.95825	8.95825	8.95825	1	57.1034	0	0	0	1	0	0	0	0	0	0	0	5	1.33888	1	0	220	55	151	0	8.95825	8.95825	8.95825	0	8.95825	0	8.95825	0	8.95825
0	0	0	0	0	0	0	7.49897	7.49897	7.49897	7.49897	0	71.0308	2	1	0	1	1	0	1	1	1	0	0	9	6.47695	1	0	232	57	150	0	7.49897	7.49897	7.49897	0	7.49897	0	7.49897	0	7.49897
0	0	0	0	0	0	0	9.3744	9.3744	9.3744	9.3744	0	61.681	1	1	0	0	0	0	1	0	0	0	0	4	3.95241	1.25	0	233	67	142	0	9.3744	9.3744	9.3744	0	9.3744	0	9.3744	0	9.3744
0	0	0	0	0	0	0	9.44559	9.44559	9.44559	9.44559	1	64.397	1	1	1	0	1	0	1	1	0	0	0	5	2.16108	1.06061	0	224	48	111	0	9.44559	9.44559	9.44559	0	9.44559	0	9.44559	0	9.44559
0	0	0	0	0	0	0	7.12936	7.12936	7.12936	7.12936	0	54.7543	0	1	1	1	0	0	0	0	0	0	0	3	0.972419	1.14545	0	188	52	118	0	7.12936	7.12936	7.12936	0	7.12936	0	7.12936	0	7.12936
0	0	0	0	0	0	0	9.89186	9.89186	9.89186	9.89186	0	53.5934	0	1	0	1	0	0	0	0	0	0	0	2	1.16834	1.15152	0	208	60	132	0	9.89186	9.89186	9.89186	0	9.89186	0	9.89186	0	9.89186
0	0	0	0	0	0	0	9.54962	9.54962	9.54962	9.54962	0	56.3997	0	0	0	1	1	0	0	1	0	0	0	3	1.98673	1.07246	0	187	60	108	0	9.54962	9.54962	9.54962	0	9.54962	0	9.54962	0	9.54962
0	0	0	0	0	0	0	9.22108	9.22108	9.22108	9.22108	1	69.3826	1	1	1	0	1	0	1	1	1	0	0	6	2.86116	1.05797	0	195	42	113	0	9.22108	9.22108	9.22108	0	9.22108	0	9.22108	0	9.22108
0	0	0	0	0	0	0	9.6564	9.6564	9.6564	9.6564	1	68.4791	1	1	1	1	1	0	0	1	0	0	0	3	1.26375	1.23636	0	171	48	93	0	9.6564	9.6564	9.6564	0	9.6564	0	9.6564	0	9.6564
0	0	0	0	0	0	0	9.56057	9.56057	9.56057	9.56057	1	60.2464	1	0	0	0	0	0	0	0	0	0	0	4	1.06091	1.17647	0	101	59	109	0	9.56057	9.56057	9.56057	0	9.56057	0	9.56057	0	9.56057
0	0	0	0	0	0	0	9.46475	9.46475	9.46475	9.46475	0	51.0171	0	1	0	1	0	0	0	0	0	0	0	6	2.7211	1.04688	0	223	48	141	0	9.46475	9.46475	9.46475	0	9.46475	0	9.46475	0	9.46475
0	0	0	0	0	0	0	8.49281	8.49281	8.49281	8.49281	0	64.7064	1	2	1	1	1	1	0	1	0	1	0	7	11.4417	1.11538	0	153	37	114	0	8.49281	8.49281	8.49281	0	8.49281	0	8.49281	0	8.49281
0	0	0	0	0	0	0	9.5989	9.5989	9.5989	9.5989	1	64.8843	1	0	1	0	0	0	1	0	0	0	0	4	2.98534	1.22222	0	245	66	167	0	9.5989	9.5989	9.5989	0	9.5989	0	9.5989	0	9.5989
0	0	0	0	0	0	0	9.87543	9.87543	9.87543	9.87543	1	51.0554	0	2	1	0	0	0	0	0	0	0	0	3	0.27577	1.2	0	179	46	125	0	9.87543	9.87543	9.87543	0	9.87543	0	9.87543	0	9.87543
0	0	0	0	0	0	1	2.423	2.423	2.423	2.423	0	68.2081	1	1	1	0	1	0	1	1	0	0	0	11	5.13149	1.24286	0	203	36	137	1	2.423	2.423	2.423	0	2.423	0	2.423	0	2.423
0	0	0	0	0	0	0	8.45175	8.45175	8.45175	8.45175	0	51.1376	0	1	0	1	1	0	1	0	0	0	0	10	2.9112	1.08333	0	208	29	120	0	8.45175	8.45175	8.45175	0	8.45175	0	8.45175	0	8.45175
0	0	0	0	0	0	1	9.08693	9.08693	9.08693	9.08693	0	76.3285	2	1	1	1	1	0	1	1	1	0	1	14	4.94737	1.12676	0	213	43	151	1	9.08693	9.08693	9.08693	0	9.08693	0	9.08693	0	9.08693
0	0	0	0	0	0	0	9.3306	9.3306	9.3306	9.3306	1	61.0787	1	2	1	0	0	0	0	0	0	0	0	3	1.4068	1.04688	0	242	85	139	0	9.3306	9.3306	9.3306	0	9.3306	0	9.3306	0	9.3306
0	0	0	0	0	0	0	9.59069	9.59069	9.59069	9.59069	1	71.1923	2	2	1	0	1	0	1	1	0	0	0	3	3.04033	1.11765	0	241	67	145	0	9.59069	9.59069	9.59069	0	9.59069	0	9.59069	0	9.59069
1	0	1	0	0	0	0	8.6078	9.37166	9.37166	9.37166	1	70.5955	2	2	1	1	1	0	1	1	1	0	1	6	7.55785	1.3	0	247	54	158	1	8.6078	8.6078	9.37166	1	8.6078	1	8.6078	1	8.6078
0	0	0	0	0	0	0	8.29569	8.29569	8.29569	8.29569	1	74.59	2	0	1	0	1	0	0	1	0	0	0	5	4.46012	1.10976	0	252	54	177	1	8.29569	8.29569	8.29569	0	8.29569	0	8.29569	0	8.29569
0	0	0	0	0	0	0	9.39904	9.39904	9.39904	9.39904	1	59.488	0	2	1	0	1	0	0	1	0	0	0	6	6.45637	1.02913	0	336	61	224	0	9.39904	9.39904	9.39904	0	9.39904	0	9.39904	0	9.39904
0	0	0	0	0	0	0	8.49555	8.49555	8.49555	8.49555	1	65.9055	1	1	0	0	1	0	1	1	0	0	0	6	2.75808	1.20896	0	284	48	203	0	8.49555	8.49555	8.49555	0	8.49555	0	8.49555	0	8.49555
0	0	0	0	0	0	0	9.50034	9.50034	9.50034	9.50034	1	56.501	0	2	1	1	1	0	1	0	0	0	0	6	2.61226	1.02899	0	238	51	164	0	9.50034	9.50034	9.50034	0	9.50034	0	9.50034	0	9.50034
0	0	0	0	0	0	0	9.98768	9.98768	9.98768	9.98768	1	65.4511	1	2	1	0	1	0	1	1	1	0	0	10	5.44993	1.07843	0	312	49	220	0	9.98768	9.98768	9.98768	0	9.98768	0	9.98768	0	9.98768
0	0	0	0	0	0	0	7.83299	7.83299	7.83299	7.83299	1	66.2752	1	1	0	0	1	0	1	1	1	0	0	3	2.80645	1.275	0	268	61	181	0	7.83299	7.83299	7.83299	0	7.83299	0	7.83299	0	7.83299
0	0	0	0	0	0	1	5.52498	5.52498	5.52498	5.52498	0	74.8118	2	0	0	1	0	0	0	0	0	0	1	11	7.31034	1.01587	0	177	53	107	1	5.52498	5.52498	5.52498	0	5.52498	0	5.52498	0	5.52498
0	0	0	0	0	0	0	8.4271	8.4271	8.4271	8.4271	1	50.2533	0	0	0	0	0	0	0	0	0	0	0	3	0.367216	1	0	280	87	175	0	8.4271	8.4271	8.4271	0	8.4271	0	8.4271	0	8.4271
0	1	0	1	0	1	0	5.34428	5.33881	5.34428	5.34428	0	87.5756	2	1	1	1	1	1	0	1	0	1	0	17	10.4281	1.04545	0	172	36	109	1	5.33881	5.34428	5.33881	1	5.33881	1	5.33881	1	5.33881
0	0	0	0	0	0	1	5.50308	5.50308	5.50308	5.50308	1	72.2382	2	2	1	0	1	0	1	1	0	0	0	5	2.94676	1.07576	0	286	49	171	1	5.50308	5.50308	5.50308	0	5.50308	0	5.50308	0	5.50308
0	0	0	0	0	0	0	9.96304	9.96304	9.96304	9.96304	1	55.5127	0	2	1	0	0	0	1	0	1	0	0	3	0.885186	1.01408	0	239	60	146	0	9.96304	9.96304	9.96304	0	9.96304	0	9.96304	0	9.96304
0	0	0	0	0	0	0	8.29843	8.29843	8.29843	8.29843	0	50.5736	0	1	0	1	0	0	0	0	0	0	0	4	1.35773	1.10145	0	233	49	165	0	8.29843	8.29843	8.29843	0	8.29843	0	8.29843	0	8.29843
0	0	0	0	0	0	0	9.60164	9.60164	9.60164	9.60164	1	70.8857	2	0	1	0	0	1	0	0	0	1	0	8	10.4429	1.12329	0	188	48	122	0	9.60164	9.60164	9.60164	0	9.60164	0	9.60164	0	9.60164
0	0	0	0	0	0	0	9.65366	9.65366	9.65366	9.65366	1	53.8754	0	2	1	0	0	0	0	0	0	0	0	2	0.643738	1.16393	0	242	60	150	0	9.65366	9.65366	9.65366	0	9.65366	0	9.65366	0	9.65366
0	0	0	0	0	0	0	8.34223	8.34223	8.34223	8.34223	0	57.6674	0	0	0	1	0	0	0	0	0	0	0	3	1.61815	1.17857	0	225	53	149	0	8.34223	8.34223	8.34223	0	8.34223	0	8.34223	0	8.34223
0	0	0	0	0	0	0	9.29227	9.29227	9.29227	9.29227	0	67.3457	1	2	1	1	0	0	0	0	0	0	0	16	10.776	1.05882	0	226	37	156	0	9.29227	9.29227	9.29227	0	9.29227	0	9.29227	0	9.29227
0	0	0	0	0	0	0	9.16359	9.16359	9.16359	9.16359	0	66.1136	1	1	1	1	1	0	0	1	0	0	0	5	6.82382	1.18667	0	207	69	128	0	9.16359	9.16359	9.16359	0	9.16359	0	9.16359	0	9.16359
0	0	0	0	0	0	0	9.2512	9.2512	9.2512	9.2512	0	51.5702	0	1	0	1	0	0	1	0	1	0	0	10	3.76235	1.13636	0	221	30	136	0	9.2512	9.2512	9.2512	0	9.2512	0	9.2512	0	9.2512
0	0	0	0	0	0	0	8.9911	8.9911	8.9911	8.9911	0	56.6133	0	1	0	1	0	0	0	0	0	0	0	3	1.9807	1.26154	0	179	54	115	0	8.9911	8.9911	8.9911	0	8.9911	0	8.9911	0	8.9911
0	0	0	0	0	0	0	9.86448	9.86448	9.86448	9.86448	1	50.8857	0	0	0	1	0	0	0	0	0	0	0	3	0.468119	1	0	209	53	145	0	9.86448	9.86448	9.86448	0	9.86448	0	9.86448	0	9.86448
0	0	0	0	0	0	0	9.38809	9.38809	9.38809	9.38809	1	66.8693	1	1	1	0	0	0	1	0	0	0	0	2	1.46965	1.27273	0	231	134	114	0	9.38809	9.38809	9.38809	0	9.38809	0	9.38809	0	9.38809
0	0	0	0	0	0	0	9.72485	9.72485	9.72485	9.72485	0	65.065	1	1	1	1	1	0	0	1	0	0	0	5	3.60289	1	0	182	45	71	0	9.72485	9.72485	9.72485	0	9.72485	0	9.72485	0	9.72485
0	0	0	0	0	0	0	9.62355	9.62355	9.62355	9.62355	1	70.0835	2	1	1	0	1	1	1	0	0	0	0	6	9.22396	1.03846	0	218	57	139	0	9.62355	9.62355	9.62355	0	9.62355	0	9.62355	0	9.62355
0	0	0	0	0	0	0	9.69747	9.69747	9.69747	9.69747	0	64.2245	1	1	1	1	0	1	0	0	0	1	0	8	8.48023	1.19048	0	232	58	149	0	9.69747	9.69747	9.69747	0	9.69747	0	9.69747	0	9.69747
0	0	0	0	0	0	1	8.01643	8.01643	8.01643	8.01643	0	80.8597	2	0	0	0	0	0	0	0	0	0	1	3	2.33638	1.13333	0	132	53	70	1	8.01643	8.01643	8.01643	0	8.01643	0	8.01643	0	8.01643
0	1	0	1	0	0	0	9.6783	7.98631	9.6783	9.6783	0	70.4586	2	2	1	1	1	0	1	1	1	0	0	10	7.65585	1	0	202	54	127	1	7.98631	9.6783	7.98631	1	7.98631	1	7.98631	1	7.98631
0	0	0	0	0	0	0	8.45448	8.45448	8.45448	8.45448	1	57.3607	0	1	0	0	0	1	1	0	1	1	1	7	2.90913	1.24	0	211	52	134	0	8.45448	8.45448	8.45448	0	8.45448	0	8.45448	0	8.45448
0	0	0	0	0	0	0	8.9692	8.9692	8.9692	8.9692	1	57.4757	0	2	1	0	0	0	0	0	0	0	0	5	1.24593	1	0	258	50	172	0	8.9692	8.9692	8.9692	0	8.9692	0	8.9692	0	8.9692
0	0	0	0	0	0	0	8.53114	8.53114	8.53114	8.53114	1	60.6407	1	1	1	0	1	0	1	1	1	0	0	6	1.81716	1.15385	0	256	50	182	0	8.53114	8.53114	8.53114	0	8.53114	0	8.53114	0	8.53114
0	0	0	0	1	0	0	9.73032	9.73032	9.59343	9.73032	0	77.1663	2	1	1	1	1	1	1	0	1	1	0	11	7.95892	1.07143	0	170	49	106	1	9.59343	9.73032	9.73032	0	9.73032	1	9.59343	0	9.73032
0	0	0	0	0	0	0	6.97878	6.97878	6.97878	6.97878	0	65.8535	1	1	1	1	0	0	1	0	1	0	0	8	5.39131	1.07595	0	186	40	99	0	6.97878	6.97878	6.97878	0	6.97878	0	6.97878	0	6.97878
0	0	0	0	0	0	0	9.61533	9.61533	9.61533	9.61533	1	58.3765	0	1	1	0	0	1	1	0	0	0	0	10	3.76406	1.23077	0	220	40	148	0	9.61533	9.61533	9.61533	0	9.61533	0	9.61533	0	9.61533
0	0	0	0	0	0	0	9.6564	9.6564	9.6564	9.6564	1	57.232	0	2	1	1	1	0	0	1	0	0	0	7	2.07496	1.15942	0	233	51	163	0	9.6564	9.6564	9.6564	0	9.6564	0	9.6564	0	9.6564
0	0	0	0	0	0	1	8.18891	8.18891	8.18891	8.18891	0	76.3066	2	2	1	1	0	1	0	0	0	1	0	15	12.3079	1.12644	0	210	53	141	1	8.18891	8.18891	8.18891	0	8.18891	0	8.18891	0	8.18891
0	0	0	0	0	0	0	9.13347	9.13347	9.13347	9.13347	0	63.77	1	2	1	1	1	0	1	1	1	0	0	2	2.28917	1.11429	0	151	56	76	0	9.13347	9.13347	9.13347	0	9.13347	0	9.13347	0	9.13347
1	0	1	0	1	0	0	1.73306	8.50376	1.7796	8.50376	0	56.5147	0	2	1	1	1	0	1	1	1	0	0	9	10.8318	1.03529	0	237	45	160	1	1.73306	1.73306	8.50376	1	1.73306	1	1.73306	1	1.73306
0	0	0	0	0	0	0	8.49008	8.49008	8.49008	8.49008	1	81.6783	2	2	1	0	1	0	0	1	0	0	0	6	3.38294	1.01282	0	249	40	171	0	8.49008	8.49008	8.49008	0	8.49008	0	8.49008	0	8.49008
0	0	0	0	0	0	0	8.47365	8.47365	8.47365	8.47365	1	83.0335	2	0	0	0	0	0	1	0	1	0	1	4	2.48372	1.10294	0	234	45	160	0	8.47365	8.47365	8.47365	0	8.47365	0	8.47365	0	8.47365
0	0	0	0	0	0	0	8.564	8.564	8.564	8.564	1	68.2683	1	1	0	0	0	0	1	0	0	0	0	5	2.32969	1.09524	0	293	51	101	0	8.564	8.564	8.564	0	8.564	0	8.564	0	8.564
0	0	0	0	0	0	0	8.96099	8.96099	8.96099	8.96099	0	59.6003	0	1	0	0	0	0	0	0	0	0	0	8	4.41749	1.11429	0	247	49	172	0	8.96099	8.96099	8.96099	0	8.96099	0	8.96099	0	8.96099
0	0	0	0	0	0	0	9.79877	9.79877	9.79877	9.79877	1	56.1615	0	1	1	0	0	0	1	0	0	0	0	4	0.949039	1.21538	0	243	57	165	0	9.79877	9.79877	9.79877	0	9.79877	0	9.79877	0	9.79877
0	0	0	0	0	1	0	3.72348	3.72348	3.72348	3.72348	0	61.1937	1	2	1	1	0	0	0	0	0	0	0	7	3.057	1.13333	0	181	43	123	1	3.72348	3.72348	3.72348	1	3.72348	1	3.72348	0	3.72348
0	0	0	0	0	0	0	9.63997	9.63997	9.63997	9.63997	1	65.9849	1	2	1	0	0	0	0	0	0	0	0	4	2.48551	1.06154	0	168	58	90	0	9.63997	9.63997	9.63997	0	9.63997	0	9.63997	0	9.63997
0	0	0	0	0	0	0	2.91034	2.91034	2.91034	2.91034	0	58.0315	0	1	0	1	0	0	1	0	1	0	0	8	5.8878	1.08571	0	214	52	137	0	2.91034	2.91034	2.91034	0	2.91034	0	2.91034	0	2.91034
0	0	0	0	0	0	0	9.80151	9.80151	9.80151	9.80151	0	66.4613	1	1	0	1	1	0	0	1	0	0	0	7	6.0089	1.07143	0	230	58	144	0	9.80151	9.80151	9.80151	0	9.80151	0	9.80151	0	9.80151
1	0	1	1	0	0	0	7.26078	4.75291	9.16359	9.16359	1	78.5243	2	2	1	0	1	1	0	1	0	1	0	6	18.8484	1.08974	0	233	70	141	1	4.75291	7.26078	9.16359	1	7.26078	1	4.75291	1	4.75291
0	0	0	0	0	0	0	9.51951	9.51951	9.51951	9.51951	0	57.0431	0	1	1	0	0	0	0	0	0	0	0	3	1.83321	1.27119	0	221	54	151	0	9.51951	9.51951	9.51951	0	9.51951	0	9.51951	0	9.51951
0	0	0	0	0	0	0	9.60438	9.60438	9.60438	9.60438	0	68.7775	1	1	1	1	1	0	1	1	1	0	0	15	7.63734	1.02597	0	262	40	190	0	9.60438	9.60438	9.60438	0	9.60438	0	9.60438	0	9.60438
0	0	0	0	0	0	0	9.62355	9.62355	9.62355	9.62355	0	71.9617	2	1	0	0	0	0	1	0	0	0	0	13	5.86249	1.13415	0	240	53	167	0	9.62355	9.62355	9.62355	0	9.62355	0	9.62355	0	9.62355
0	0	0	0	0	0	0	9.90554	9.90554	9.90554	9.90554	1	57.7577	0	1	0	0	0	0	1	0	1	0	0	3	0.685072	1.10909	0	208	54	120	0	9.90554	9.90554	9.90554	0	9.90554	0	9.90554	0	9.90554
0	0	0	0	0	0	0	9.59069	9.59069	9.59069	9.59069	0	72.1424	2	0	0	0	0	0	0	0	0	0	0	8	4.00705	1.19643	0	240	54	172	0	9.59069	9.59069	9.59069	0	9.59069	0	9.59069	0	9.59069
0	0	0	0	0	0	0	9.69473	9.69473	9.69473	9.69473	0	66.4887	1	0	0	0	1	0	1	1	1	1	0	4	3.94584	1.08475	0	243	63	162	0	9.69473	9.69473	9.69473	0	9.69473	0	9.69473	0	9.69473
0	0	0	0	0	0	0	9.58248	9.58248	9.58248	9.58248	1	57.9521	0	0	0	0	0	0	1	0	1	0	0	3	0.873484	1.14286	0	239	63	106	0	9.58248	9.58248	9.58248	0	9.58248	0	9.58248	0	9.58248
0	0	0	0	0	0	0	7.30185	7.30185	7.30185	7.30185	1	82.2313	2	0	0	0	0	0	1	0	1	0	0	3	2.76399	1.01429	0	242	75	150	0	7.30185	7.30185	7.30185	0	7.30185	0	7.30185	0	7.30185
0	0	0	0	0	0	0	9.67556	9.67556	9.67556	9.67556	0	68.1615	1	1	0	1	0	0	1	0	0	0	0	6	2.50185	1.2	0	197	44	132	0	9.67556	9.67556	9.67556	0	9.67556	0	9.67556	0	9.67556
0	0	0	0	0	0	0	9.78508	9.78508	9.78508	9.78508	1	69.243	1	2	1	0	1	0	1	1	0	0	0	5	2.33599	1.08333	0	191	49	115	0	9.78508	9.78508	9.78508	0	9.78508	0	9.78508	0	9.78508
0	0	0	0	0	0	0	7.16222	7.16222	7.16222	7.16222	1	70.7953	2	2	1	0	0	0	0	0	0	0	0	5	2.29293	1.01408	0	201	42	107	0	7.16222	7.16222	7.16222	0	7.16222	0	7.16222	0	7.16222
0	0	1	0	0	0	1	1.97947	5.03491	5.03491	5.03491	1	78.7406	2	2	1	0	1	1	1	1	0	1	0	4	8.3593	1.09412	0	197	52	124	1	1.97947	5.03491	5.03491	0	5.03491	1	1.97947	1	1.97947
0	0	0	0	0	0	0	8.57495	8.57495	8.57495	8.57495	0	74.3299	2	1	0	0	1	0	0	1	0	0	0	9	4.26989	1.28125	0	198	43	117	0	8.57495	8.57495	8.57495	0	8.57495	0	8.57495	0	8.57495
0	0	0	0	0	0	0	9.49213	9.49213	9.49213	9.49213	1	65.3662	1	1	1	0	1	1	1	1	1	1	0	6	12.2345	1	0	237	68	131	0	9.49213	9.49213	9.49213	0	9.49213	0	9.49213	0	9.49213
0	0	0	0	0	0	0	9.56605	9.56605	9.56605	9.56605	1	70.3491	2	1	1	0	0	0	0	0	0	0	0	4	1.89826	1.02817	0	169	44	100	0	9.56605	9.56605	9.56605	0	9.56605	0	9.56605	0	9.56605
0	0	0	0	0	0	0	8.45175	8.45175	8.45175	8.45175	1	73.796	2	0	0	0	0	0	0	0	0	0	0	2	2.32102	1.07812	0	179	93	79	0	8.45175	8.45175	8.45175	0	8.45175	0	8.45175	0	8.45175
0	0	0	0	0	0	0	9.65366	9.65366	9.65366	9.65366	0	57.295	0	1	0	1	0	1	1	0	1	1	0	21	11.0809	1.12329	0	243	36	180	0	9.65366	9.65366	9.65366	0	9.65366	0	9.65366	0	9.65366
0	0	0	0	0	0	0	10.0287	10.0287	10.0287	10.0287	1	61.4921	1	1	1	1	0	0	0	0	0	0	0	2	0.912822	1.01786	0	201	67	111	0	10.0287	10.0287	10.0287	0	10.0287	0	10.0287	0	10.0287
0	0	0	0	0	0	0	9.52772	9.52772	9.52772	9.52772	1	59.0335	0	2	1	1	1	1	0	1	1	0	0	8	3.94415	1.01667	0	198	44	122	0	9.52772	9.52772	9.52772	0	9.52772	0	9.52772	0	9.52772
0	0	0	0	0	0	1	8.55852	8.55852	8.55852	8.55852	0	64.0465	1	0	0	1	1	0	0	1	0	0	0	4	11.8067	1.13889	0	151	72	63	1	8.55852	8.55852	8.55852	0	8.55852	0	8.55852	0	8.55852
0	0	0	0	0	0	0	9.44832	9.44832	9.44832	9.44832	1	56.5585	0	0	1	0	0	0	1	0	0	0	0	5	0.948124	1.21212	0	253	40	173	0	9.44832	9.44832	9.44832	0	9.44832	0	9.44832	0	9.44832
0	0	0	0	0	0	0	8.57495	8.57495	8.57495	8.57495	1	62.1711	1	1	0	0	0	0	1	0	0	0	0	4	2.87571	1.03704	0	232	62	153	0	8.57495	8.57495	8.57495	0	8.57495	0	8.57495	0	8.57495
0	0	0	0	0	0	0	9.36619	9.36619	9.36619	9.36619	0	63.0691	1	0	0	0	0	0	1	0	0	0	1	5	2.88152	1.22951	0	180	40	113	0	9.36619	9.36619	9.36619	0	9.36619	0	9.36619	0	9.36619
0	0	0	0	0	0	0	9.48939	9.48939	9.48939	9.48939	1	62.1574	1	2	1	0	1	0	0	0	0	0	0	5	2.06132	1.11429	0	213	50	150	0	9.48939	9.48939	9.48939	0	9.48939	0	9.48939	0	9.48939
0	0	0	0	0	0	0	9.61533	9.61533	9.61533	9.61533	0	71.2799	2	1	0	1	1	1	0	1	0	0	1	7	6.98856	1.24194	0	140	37	118	0	9.61533	9.61533	9.61533	0	9.61533	0	9.61533	0	9.61533
0	0	0	0	0	0	0	9.60438	9.60438	9.60438	9.60438	1	57.8152	0	2	1	0	0	0	1	0	0	0	0	3	0.955639	1.12	0	233	60	157	0	9.60438	9.60438	9.60438	0	9.60438	0	9.60438	0	9.60438
0	0	0	0	0	0	0	9.76865	9.76865	9.76865	9.76865	0	62.3874	1	0	0	0	0	0	1	0	0	0	0	5	3.37865	1.14286	0	236	36	165	0	9.76865	9.76865	9.76865	0	9.76865	0	9.76865	0	9.76865
0	0	0	0	0	0	0	9.6564	9.6564	9.6564	9.6564	1	54.8747	0	1	0	1	0	0	1	0	1	0	0	3	1.31153	1.09524	0	245	73	157	0	9.6564	9.6564	9.6564	0	9.6564	0	9.6564	0	9.6564
0	0	0	0	0	0	0	9.52225	9.52225	9.52225	9.52225	1	53.5633	0	2	1	0	0	0	0	0	0	0	0	4	0.427502	1.02597	0	220	45	156	0	9.52225	9.52225	9.52225	0	9.52225	0	9.52225	0	9.52225
0	0	0	0	0	1	0	8.91992	8.91992	8.91992	8.91992	0	73.8207	2	2	1	1	1	1	1	1	1	1	1	20	12.4606	1.13253	0	265	56	152	1	8.91992	8.91992	8.91992	1	8.91992	1	8.91992	0	8.91992
0	0	0	0	0	0	0	9.3306	9.3306	9.3306	9.3306	1	65.9384	1	2	1	0	1	0	0	1	0	1	0	5	3.47784	1.08108	0	222	55	151	0	9.3306	9.3306	9.3306	0	9.3306	0	9.3306	0	9.3306
0	0	0	0	0	0	0	9.23477	9.23477	9.23477	9.23477	1	61.9932	1	2	1	1	1	1	1	0	0	1	0			1.1194	0		58		0	9.23477	9.23477	9.23477	0	9.23477	0	9.23477	0	9.23477
0	0	1	0	0	0	0	7.6167	8.4627	8.4627	8.4627	1	69.8481	1	1	1	0	1	1	1	1	1	1	1	4	7.27282	1.09375	0	147	51	74	1	7.6167	8.4627	8.4627	0	8.4627	1	7.6167	1	7.6167
0	0	0	0	0	0	0	9.72758	9.72758	9.72758	9.72758	1	58.2149	0	0	0	0	1	0	1	0	1	0	0	4	1.2472	1	0	215	95	108	0	9.72758	9.72758	9.72758	0	9.72758	0	9.72758	0	9.72758
0	0	0	0	0	0	0	7.17591	7.17591	7.17591	7.17591	1	59.9507	0	2	1	0	1	0	1	1	1	0	0	6	1.3581	1.07246	0	213	41	96	0	7.17591	7.17591	7.17591	0	7.17591	0	7.17591	0	7.17591
0	0	0	0	0	0	0	5.26762	5.26762	5.26762	5.26762	1	55.8385	0	0	0	1	1	0	0	1	0	0	0	6	2.13511	1.04225	0	176	45	102	0	5.26762	5.26762	5.26762	0	5.26762	0	5.26762	0	5.26762
0	0	0	0	0	0	0	9.72758	9.72758	9.72758	9.72758	1	77.9466	2	1	1	0	1	0	0	1	0	0	0	3	4.45568	1.01099	0	243	71	153	0	9.72758	9.72758	9.72758	0	9.72758	0	9.72758	0	9.72758
0	0	0	0	0	0	0	9.21287	9.21287	9.21287	9.21287	0	63.1102	1	0	0	0	1	1	1	0	1	1	0	7	6.69124	1.28	0	197	54	132	0	9.21287	9.21287	9.21287	0	9.21287	0	9.21287	0	9.21287
0	0	0	0	0	0	0	9.14716	9.14716	9.14716	9.14716	1	61.0815	1	1	1	0	0	0	1	0	0	0	0	3	1.6966	1.04225	0	239	66	154	0	9.14716	9.14716	9.14716	0	9.14716	0	9.14716	0	9.14716
0	0	0	0	0	0	0	9.89186	9.89186	9.89186	9.89186	1	67.1075	1	2	1	0	0	0	0	0	0	0	0	3	2.49497	1.25373	0	252	62	172	0	9.89186	9.89186	9.89186	0	9.89186	0	9.89186	0	9.89186
0	0	0	0	0	0	0	8.37235	8.37235	8.37235	8.37235	1	56.167	0	1	0	0	0	0	0	0	0	0	0	4	0.738885	1.25373	0	205	50	123	0	8.37235	8.37235	8.37235	0	8.37235	0	8.37235	0	8.37235
0	0	0	0	0	0	0	9.57974	9.57974	9.57974	9.57974	0	51.8549	0	2	1	1	0	0	1	0	1	0	0	6	4.09197	1.30435	0	257	60	157	0	9.57974	9.57974	9.57974	0	9.57974	0	9.57974	0	9.57974
0	0	0	0	0	0	0	9.14716	9.14716	9.14716	9.14716	1	71.0144	2	0	0	0	0	0	0	0	0	0	0	3	2.32159	1.2	0	189	75	103	0	9.14716	9.14716	9.14716	0	9.14716	0	9.14716	0	9.14716
0	0	0	0	0	0	0	9.61807	9.61807	9.61807	9.61807	0	52.731	0	1	1	1	0	0	0	0	0	0	0	4	2.96336	1.06452	0	169	61	98	0	9.61807	9.61807	9.61807	0	9.61807	0	9.61807	0	9.61807
0	0	0	0	0	0	0	9.31143	9.31143	9.31143	9.31143	1	61.7084	1	0	0	0	0	0	1	0	1	0	0	3	2.05127	1.11765	0	183	67	96	0	9.31143	9.31143	9.31143	0	9.31143	0	9.31143	0	9.31143
0	0	0	0	0	0	0	9.3963	9.3963	9.3963	9.3963	1	60.219	1	2	1	1	0	0	1	0	0	0	0	4	2.5308	1.13235	0	225	64	138	0	9.3963	9.3963	9.3963	0	9.3963	0	9.3963	0	9.3963
0	0	0	0	0	0	0	8.43532	8.43532	8.43532	8.43532	1	73.1335	2	2	0	0	1	0	0	1	0	0	0	2	2.87572	1.13433	0	264	85	165	0	8.43532	8.43532	8.43532	0	8.43532	0	8.43532	0	8.43532
0	0	0	0	0	0	0	9.62355	9.62355	9.62355	9.62355	0	57.3388	0	2	1	1	0	0	1	0	1	0	0	6	2.99173	1.23188	0	224	56	133	0	9.62355	9.62355	9.62355	0	9.62355	0	9.62355	0	9.62355
0	0	0	0	0	0	0	9.33333	9.33333	9.33333	9.33333	1	51.3429	0	1	0	1	0	0	0	0	0	0	0	3	0.653732	1.10526	0	206	75	106	0	9.33333	9.33333	9.33333	0	9.33333	0	9.33333	0	9.33333
0	0	0	0	0	0	0	9.23751	9.23751	9.23751	9.23751	0	77.8015	2	0	0	0	1	0	1	0	0	0	0	14	5.87603	1.16176	0	245	56	161	0	9.23751	9.23751	9.23751	0	9.23751	0	9.23751	0	9.23751
0	0	0	0	0	0	0	9.5989	9.5989	9.5989	9.5989	1	62.9897	1	2	1	0	0	0	0	0	0	0	0	3	1.81532	1.16418	0	273	70	173	0	9.5989	9.5989	9.5989	0	9.5989	0	9.5989	0	9.5989
0	0	0	0	0	0	0	9.54415	9.54415	9.54415	9.54415	1	74.9788	2	0	1	0	0	0	0	0	0	0	0	2	2.8577	1.01493	0	278	84	176	0	9.54415	9.54415	9.54415	0	9.54415	0	9.54415	0	9.54415
0	0	0	0	0	0	1	9.46749	9.46749	9.46749	9.46749	0	58.8282	0	0	0	1	0	0	0	0	0	0	0	3	1.83924	1.10769	0	202	52	124	1	9.46749	9.46749	9.46749	0	9.46749	0	9.46749	0	9.46749
0	0	0	0	0	0	0	9.4976	9.4976	9.4976	9.4976	1	64.1506	1	2	1	0	1	0	0	1	0	0	0	5	3.21811	1.15278	0	282	90	170	0	9.4976	9.4976	9.4976	0	9.4976	0	9.4976	0	9.4976
0	0	0	0	0	0	1	5.92197	5.92197	5.92197	5.92197	0	71.6441	2	2	1	1	0	0	0	0	0	0	0	6	4.78867	1.15152	0	143	44	83	1	5.92197	5.92197	5.92197	0	5.92197	0	5.92197	0	5.92197
0	0	0	0	0	0	0	9.54141	9.54141	9.54141	9.54141	1	57.0376	0	1	1	0	1	1	1	1	1	1	0	7	4.60402	1.10667	0	199	56	115	0	9.54141	9.54141	9.54141	0	9.54141	0	9.54141	0	9.54141
0	0	0	0	0	0	0	9.5551	9.5551	9.5551	9.5551	0	59.3046	0	2	1	1	1	0	0	1	0	0	1	4	2.15125	1.32787	0	228	49	168	0	9.5551	9.5551	9.5551	0	9.5551	0	9.5551	0	9.5551
0	0	0	0	0	0	0	9.34976	9.34976	9.34976	9.34976	0	79.9042	2	2	1	1	0	0	1	0	1	0	0	9	4.32503	1.17188	0	174	58	109	0	9.34976	9.34976	9.34976	0	9.34976	0	9.34976	0	9.34976
0	0	0	0	0	0	0	9.48939	9.48939	9.48939	9.48939	1	73.7878	2	1	1	0	0	0	1	0	1	0	0	3	2.80312	1.01429	0	246	62	156	0	9.48939	9.48939	9.48939	0	9.48939	0	9.48939	0	9.48939
0	0	0	0	0	0	0	9.42642	9.42642	9.42642	9.42642	0	62.2122	1	1	0	0	1	0	0	0	0	0	0	4	5.86822	1.11429	0	228	62	163	0	9.42642	9.42642	9.42642	0	9.42642	0	9.42642	0	9.42642
0	0	0	0	0	0	0	9.67556	9.67556	9.67556	9.67556	1	70.7351	2	1	1	0	0	0	0	0	0	0	0	2	1.69553	1.05263	0	151	54	86	0	9.67556	9.67556	9.67556	0	9.67556	0	9.67556	0	9.67556
0	0	0	0	0	0	0	9.58522	9.58522	9.58522	9.58522	1	59.5346	0	2	1	0	1	0	0	0	0	0	0	5	1.62617	1	0	207	51	137	0	9.58522	9.58522	9.58522	0	9.58522	0	9.58522	0	9.58522
0	0	0	0	0	0	0	9.62902	9.62902	9.62902	9.62902	1	52.6051	0	1	1	1	0	0	0	0	0	0	0	3	1.10533	1.09524	0	230	69	149	0	9.62902	9.62902	9.62902	0	9.62902	0	9.62902	0	9.62902
0	0	0	0	0	0	0	9.48665	9.48665	9.48665	9.48665	1	59.603	0	2	1	0	0	0	1	1	1	0	0	5	1.30275	1.13043	0	207	49	122	0	9.48665	9.48665	9.48665	0	9.48665	0	9.48665	0	9.48665
0	0	0	0	0	0	0	9.23203	9.23203	9.23203	9.23203	1	63.9973	1	0	0	0	0	0	0	0	0	0	0	2	1.156	1.13462	0	193	62	122	0	9.23203	9.23203	9.23203	0	9.23203	0	9.23203	0	9.23203
0	0	0	0	0	0	0	9.81246	9.81246	9.81246	9.81246	1	59.0828	0	1	1	0	0	0	0	0	0	0	0	7	1.40444	1.01389	0	236	44	178	0	9.81246	9.81246	9.81246	0	9.81246	0	9.81246	0	9.81246
0	0	0	0	0	0	0	7.11294	7.11294	7.11294	7.11294	0	62.5955	1	1	0	1	0	0	0	0	0	0	0	8	4.76304	1.09375	0	221	44	148	0	7.11294	7.11294	7.11294	0	7.11294	0	7.11294	0	7.11294
0	1	0	1	0	1	0	8.80493	8.80493	8.80493	8.80493	0	71.4771	2	1	0	0	0	0	0	0	0	0	1	5	2.5055	1.03774	0	188	53	124	1	8.80493	8.80493	8.80493	1	8.80493	1	8.80493	1	8.80493
0	0	0	0	0	0	0	3.75359	3.75359	3.75359	3.75359	1	60.7885	1	0	0	1	0	0	1	0	0	0	0	4	2.78522	1.01562	0	222	64	133	0	3.75359	3.75359	3.75359	0	3.75359	0	3.75359	0	3.75359
0	0	0	0	0	0	0	9.37166	9.37166	9.37166	9.37166	0	71.0363	2	2	0	1	1	0	1	1	0	0	0	13	7.54252	1.17808	0	232	43	156	0	9.37166	9.37166	9.37166	0	9.37166	0	9.37166	0	9.37166
0	0	0	0	0	0	0	8.5065	8.5065	8.5065	8.5065	0	55.4168	0	1	0	0	0	0	0	0	0	0	0	4	2.19442	1.33803	0	185	54	114	0	8.5065	8.5065	8.5065	0	8.5065	0	8.5065	0	8.5065
0	0	0	0	0	0	0	9.77687	9.77687	9.77687	9.77687	1	55.8138	0	2	1	0	0	0	0	0	0	0	0	4	0.716347	1.16667	0	246	50	146	0	9.77687	9.77687	9.77687	0	9.77687	0	9.77687	0	9.77687
0	0	0	0	0	0	0	9.48118	9.48118	9.48118	9.48118	0	66.1355	1	2	0	1	1	0	1	1	1	0	1	6	4.60217	1.01235	0	175	54	100	0	9.48118	9.48118	9.48118	0	9.48118	0	9.48118	0	9.48118
1	0	1	0	0	0	0	3.77002	9.66461	9.66461	9.66461	0	69.8316	1	2	0	0	1	0	1	1	1	0	0	10	7.41056	1.09859	0	206	46	136	1	3.77002	3.77002	9.66461	1	3.77002	1	3.77002	1	3.77002
0	0	0	0	0	0	0	9.39083	9.39083	9.39083	9.39083	1	71.3018	2	2	1	0	0	0	0	0	0	0	0	3	1.58367	1.11864	0	227	48	138	0	9.39083	9.39083	9.39083	0	9.39083	0	9.39083	0	9.39083
0	0	0	0	0	0	0	9.60164	9.60164	9.60164	9.60164	0	69.347	1	1	0	0	0	0	0	0	0	0	0	7	4.86778	1.2	0	223	51	159	0	9.60164	9.60164	9.60164	0	9.60164	0	9.60164	0	9.60164
0	1	0	1	0	0	1	5.33607	4.05476	5.33607	5.33607	0	66.4066	1	2	1	1	0	0	1	0	0	0	0	15	11.5782	1.0241	0	387	44	293	1	4.05476	5.33607	4.05476	1	4.05476	1	4.05476	1	4.05476
0	0	0	0	0	0	0	9.84257	9.84257	9.84257	9.84257	0	67.4524	1	1	0	1	0	0	1	0	1	0	0	7	6.62179	1.07143	0	266	61	170	0	9.84257	9.84257	9.84257	0	9.84257	0	9.84257	0	9.84257
0	0	0	0	0	0	0	9.13347	9.13347	9.13347	9.13347	1	58.1574	0	0	0	0	0	0	1	0	0	0	0	3	1.00193	1.16981	0	223	62	146	0	9.13347	9.13347	9.13347	0	9.13347	0	9.13347	0	9.13347
0	0	0	0	0	0	0	8.16427	8.16427	8.16427	8.16427	0	60.167	1	1	0	1	0	0	0	0	0	0	0	3	2.9322	1.37681	0	200	80	123	0	8.16427	8.16427	8.16427	0	8.16427	0	8.16427	0	8.16427
0	0	0	0	0	0	0	8.33128	8.33128	8.33128	8.33128	1	64.898	1	0	0	1	0	0	1	0	0	0	0	2	1.87683	1.07273	0	268	98	155	0	8.33128	8.33128	8.33128	0	8.33128	0	8.33128	0	8.33128
0	0	0	0	0	0	0	9.13895	9.13895	9.13895	9.13895	0	70.9624	2	2	1	1	0	0	0	0	0	0	0	11	6.57333	1.09091	0	167	49	101	0	9.13895	9.13895	9.13895	0	9.13895	0	9.13895	0	9.13895
0	0	0	0	0	0	0	9.577	9.577	9.577	9.577	1	54.0835	0	1	0	0	0	0	1	0	0	0	0	2	0.373384	1.1	0	212	53	145	0	9.577	9.577	9.577	0	9.577	0	9.577	0	9.577
0	0	0	0	0	0	0	8.95551	8.95551	8.95551	8.95551	0	62.9021	1	2	1	1	1	0	0	0	0	0	0	10	8.15481	1.08451	0	208	56	132	0	8.95551	8.95551	8.95551	0	8.95551	0	8.95551	0	8.95551
0	0	0	0	0	0	0	8.6653	8.6653	8.6653	8.6653	1	49.2895	0	2	1	0	1	0	1	1	0	0	0	3	0.297499	1.08824	0	213	48	141	0	8.6653	8.6653	8.6653	0	8.6653	0	8.6653	0	8.6653
0	0	0	0	0	0	0	9.73853	9.73853	9.73853	9.73853	1	57.8782	0	1	1	0	1	0	1	1	1	0	0	6	1.15432	1.1791	0	198	40	137	0	9.73853	9.73853	9.73853	0	9.73853	0	9.73853	0	9.73853
0	0	0	0	0	0	0	9.57153	9.57153	9.57153	9.57153	0	55.2307	0	1	0	0	0	0	1	0	1	0	0	4	1.85174	1.02899	0	274	49	209	0	9.57153	9.57153	9.57153	0	9.57153	0	9.57153	0	9.57153
0	0	0	0	0	0	0	8.37782	8.37782	8.37782	8.37782	0	49.6372	0	1	0	0	0	0	0	0	0	0	0			1.18333	0		49		0	8.37782	8.37782	8.37782	0	8.37782	0	8.37782	0	8.37782
0	0	0	0	0	0	1	5.68104	5.68104	5.68104	5.68104	1	66.6995	1	2	1	0	1	1	1	1	1	0	0	13	22.2435	1.0375	0	213	49	136	1	5.68104	5.68104	5.68104	0	5.68104	0	5.68104	0	5.68104
0	0	0	0	0	0	0	9.65366	9.65366	9.65366	9.65366	1	51.6468	0	2	1	0	0	0	0	0	0	0	0	5	0.845366	1.06667	0	194	46	122	0	9.65366	9.65366	9.65366	0	9.65366	0	9.65366	0	9.65366
0	0	0	0	0	0	0	9.60986	9.60986	9.60986	9.60986	0	68.8487	1	1	0	1	0	0	0	0	0	0	0	7	4.85075	1.2	0	229	59	156	0	9.60986	9.60986	9.60986	0	9.60986	0	9.60986	0	9.60986
0	0	0	0	0	1	0	0.958248	0.958248	0.958248	0.958248	1	63.7125	1	2	1	0	1	0	0	1	0	0	0	4	2.57854	1	0	248	83	152	1	0.958248	0.958248	0.958248	1	0.958248	1	0.958248	0	0.958248
0	0	0	0	0	0	0	8.30664	8.30664	8.30664	8.30664	1	56.1451	0	1	0	0	1	0	0	1	0	0	0	3	0.585329	1.14545	0	222	51	137	0	8.30664	8.30664	8.30664	0	8.30664	0	8.30664	0	8.30664
0	0	0	0	0	0	0	8.40794	8.40794	8.40794	8.40794	1	73.2074	2	1	1	0	1	0	1	1	0	0	0	4	7.41558	1.06122	0	248	66	144	0	8.40794	8.40794	8.40794	0	8.40794	0	8.40794	0	8.40794
0	0	0	0	0	0	0	9.91102	9.91102	9.91102	9.91102	1	54.0698	0	0	1	1	0	0	0	0	0	0	0	3	0.699194	1.10909	0	200	49	120	0	9.91102	9.91102	9.91102	0	9.91102	0	9.91102	0	9.91102
0	0	0	0	0	0	0	9.71116	9.71116	9.71116	9.71116	1	68.6954	1	1	1	0	1	1	0	1	0	1	0	5	8.02116	1	0	153	47	82	0	9.71116	9.71116	9.71116	0	9.71116	0	9.71116	0	9.71116
0	0	0	0	0	0	1	2.04791	2.04791	2.04791	2.04791	0	73.3251	2	1	0	1	0	1	0	0	0	0	1	16	10.304	1.10667	0	204	45	135	1	2.04791	2.04791	2.04791	0	2.04791	0	2.04791	0	2.04791
0	0	0	0	0	0	0	8.91992	8.91992	8.91992	8.91992	0	57.1417	0	1	0	0	0	0	0	0	0	0	0	3	2.91088	1.16667	0	197	63	127	0	8.91992	8.91992	8.91992	0	8.91992	0	8.91992	0	8.91992
0	0	0	0	0	0	0	9.53593	9.53593	9.53593	9.53593	1	52.5394	0	1	0	0	0	0	1	0	1	0	0	2	0.455434	1.08333	0	310	72	212	0	9.53593	9.53593	9.53593	0	9.53593	0	9.53593	0	9.53593
0	0	0	0	0	0	0	9.80972	9.80972	9.80972	9.80972	0	55.8083	0	2	1	1	0	0	0	0	0	0	0	4	3.07352	1.0625	0	274	64	180	0	9.80972	9.80972	9.80972	0	9.80972	0	9.80972	0	9.80972
0	0	0	0	0	0	0	9.54415	9.54415	9.54415	9.54415	1	62.3874	1	0	0	1	0	0	1	0	1	0	0	6	2.90357	1.09091	0	248	54	156	0	9.54415	9.54415	9.54415	0	9.54415	0	9.54415	0	9.54415
0	0	0	0	0	0	0	9.577	9.577	9.577	9.577	1	59.4004	0	1	1	0	0	0	0	0	0	0	0	6	0.984799	1.07273	0	190	44	136	0	9.577	9.577	9.577	0	9.577	0	9.577	0	9.577
0	0	0	0	0	0	1	7.98631	7.98631	7.98631	7.98631	0	53.796	0	1	0	1	0	0	0	0	0	0	0	10	7.13952	1.14118	0	200	41	128	1	7.98631	7.98631	7.98631	0	7.98631	0	7.98631	0	7.98631
0	0	0	0	0	0	0	8.8898	8.8898	8.8898	8.8898	1	52.8268	0	1	0	0	0	0	0	0	0	0	0	1	0.289609	1.20408	0	189	74	105	0	8.8898	8.8898	8.8898	0	8.8898	0	8.8898	0	8.8898
0	0	0	0	0	0	0	9.34702	9.34702	9.34702	9.34702	0	66.9897	1	0	0	1	0	0	0	0	0	0	0	12	9.87606	1.20548	0	214	54	136	0	9.34702	9.34702	9.34702	0	9.34702	0	9.34702	0	9.34702
0	0	0	0	0	0	0	9.27584	9.27584	9.27584	9.27584	0	67.7919	1	1	0	1	0	0	0	0	0	0	0	6	10.377	1.23188	0	158	55	88	0	9.27584	9.27584	9.27584	0	9.27584	0	9.27584	0	9.27584
0	0	0	0	0	0	0	8.35044	8.35044	8.35044	8.35044	1	49.6208	0	2	0	1	0	0	0	0	0	0	0	4	0.654955	1.17188	0	247	58	170	0	8.35044	8.35044	8.35044	0	8.35044	0	8.35044	0	8.35044
0	0	0	0	0	0	0	4.63518	4.63518	4.63518	4.63518	0	74.987	2	2	1	0	0	0	0	0	0	0	0	12	4.52384	1.08108	0	246	46	184	0	4.63518	4.63518	4.63518	0	4.63518	0	4.63518	0	4.63518
0	0	0	0	0	0	0	9.63176	9.63176	9.63176	9.63176	1	65.3224	1	2	1	0	0	0	0	1	0	0	0	4	1.92481	1.15152	0	229	50	160	0	9.63176	9.63176	9.63176	0	9.63176	0	9.63176	0	9.63176
0	0	0	0	0	0	0	9.9165	9.9165	9.9165	9.9165	1	60.9802	1	1	1	0	0	0	0	0	0	0	0	3	2.64834	1.02985	0	145	82	38	0	9.9165	9.9165	9.9165	0	9.9165	0	9.9165	0	9.9165
0	0	0	0	0	0	0	9.31691	9.31691	9.31691	9.31691	0	64.5695	1	1	0	0	0	1	0	0	0	1	0	12	14.5707	1.19231	0	198	37	126	0	9.31691	9.31691	9.31691	0	9.31691	0	9.31691	0	9.31691
0	0	0	0	0	0	0	9.5332	9.5332	9.5332	9.5332	1	56.6735	0	2	1	0	0	1	1	0	0	1	0	10	3.52613	1.1129	0	223	48	148	0	9.5332	9.5332	9.5332	0	9.5332	0	9.5332	0	9.5332
0	0	0	0	0	0	0	9.01574	9.01574	9.01574	9.01574	0	52.6051	0	1	0	1	0	0	0	0	0	0	0	8	2.48731	1.22727	0	312	42	225	0	9.01574	9.01574	9.01574	0	9.01574	0	9.01574	0	9.01574
0	0	0	0	0	0	0	3.07461	3.07461	3.07461	3.07461	1	63.5099	1	1	1	0	0	0	1	0	1	0	0	3	1.17198	1.14035	0	213	56	123	0	3.07461	3.07461	3.07461	0	3.07461	0	3.07461	0	3.07461
0	0	0	0	0	0	0	9.22108	9.22108	9.22108	9.22108	0	68.1807	1	1	0	0	0	0	1	0	1	0	1	10	5.56749	1.02857	0	292	52	209	0	9.22108	9.22108	9.22108	0	9.22108	0	9.22108	0	9.22108
0	0	0	0	0	0	0	9.53046	9.53046	9.53046	9.53046	0	73.7988	2	1	1	1	0	0	1	0	1	0	0	6	4.67415	1.02817	0	227	60	145	0	9.53046	9.53046	9.53046	0	9.53046	0	9.53046	0	9.53046
0	0	0	0	0	0	0	9.6783	9.6783	9.6783	9.6783	0	56.0301	0	1	0	1	0	0	1	0	0	0	0	5	3.01611	1.04	0	186	36	106	0	9.6783	9.6783	9.6783	0	9.6783	0	9.6783	0	9.6783
0	0	0	0	0	0	0	9.69473	9.69473	9.69473	9.69473	0	64.3121	1	1	0	1	0	0	0	0	0	0	0	7	12.4143	1.21429	0	221	61	138	0	9.69473	9.69473	9.69473	0	9.69473	0	9.69473	0	9.69473
0	0	0	0	0	0	0	9.58522	9.58522	9.58522	9.58522	0	74.4805	2	1	1	1	1	0	1	0	0	0	0	18	6.81749	1.06329	0	242	40	170	0	9.58522	9.58522	9.58522	0	9.58522	0	9.58522	0	9.58522
0	0	0	0	0	0	0	9.48392	9.48392	9.48392	9.48392	1	59.0308	0	0	1	0	0	0	0	0	0	0	0	2	0.562085	1.06383	0	241	74	156	0	9.48392	9.48392	9.48392	0	9.48392	0	9.48392	0	9.48392
0	0	0	0	0	0	0	9.68652	9.68652	9.68652	9.68652	1	52.6188	0	1	1	0	0	0	0	0	0	0	0	3	0.436844	1.04545	0	189	52	109	0	9.68652	9.68652	9.68652	0	9.68652	0	9.68652	0	9.68652
0	0	0	0	0	0	0	9.53046	9.53046	9.53046	9.53046	1	64.1862	1	1	1	0	1	0	1	1	1	0	0	4	2.1282	1.17188	0	232	56	130	0	9.53046	9.53046	9.53046	0	9.53046	0	9.53046	0	9.53046
0	0	0	0	0	0	0	1.08693	1.08693	1.08693	1.08693	0	60.8953	1	2	1	1	1	0	1	1	1	0	0	8	4.67752	1.14516	0	174	42	92	0	1.08693	1.08693	1.08693	0	1.08693	0	1.08693	0	1.08693
0	0	0	0	0	0	0	9.64545	9.64545	9.64545	9.64545	0	55.1923	0	1	0	1	0	0	0	0	0	0	0	7	6.97664	1.06944	0	246	61	148	0	9.64545	9.64545	9.64545	0	9.64545	0	9.64545	0	9.64545
0	0	0	0	0	0	0	8.41342	8.41342	8.41342	8.41342	0	67.8932	1	0	0	1	0	0	1	0	0	0	0	8	5.09381	1.17647	0	227	52	159	0	8.41342	8.41342	8.41342	0	8.41342	0	8.41342	0	8.41342
0	0	0	0	0	1	0	1.14442	1.14442	1.14442	1.14442	1	84.7392	2	1	1	0	1	0	1	1	0	0	0	6	4.17127	1.08108	0	261	36	167	1	0.626968	1.14442	1.14442	1	1.14442	1	0.626968	0	1.14442
0	0	0	0	0	0	1	6.65024	6.65024	6.65024	6.65024	1	83.0308	2	1		0	1	1	1	1	1	1	0	6	6.71453	1	0	175	44	88	1	6.65024	6.65024	6.65024	0	6.65024	0	6.65024	0	6.65024
0	0	0	0	0	0	0	9.45106	9.45106	9.45106	9.45106	0	54.4312	0	1	0	0	0	0	0	0	0	0	0	4	3.33042	1.15152	0	240	65	160	0	9.45106	9.45106	9.45106	0	9.45106	0	9.45106	0	9.45106
0	0	0	0	0	0	0	9.64819	9.64819	9.64819	9.64819	0	69.128	1	1	1	0	0	0	0	0	0	0	0	6	3.63761	1.13235	0	177	47	115	0	9.64819	9.64819	9.64819	0	9.64819	0	9.64819	0	9.64819
0	0	0	0	0	0	0	8.53662	8.53662	8.53662	8.53662	0	57.911	0	2	1	0	1	0	1	1	0	0	0	8	5.13837	1.07143	0	253	45	179	0	8.53662	8.53662	8.53662	0	8.53662	0	8.53662	0	8.53662
0	0	0	0	0	0	0	9.1499	9.1499	9.1499	9.1499	1	56.4846	0	1	1	1	0	0	0	0	0	0	0	4	0.950358	1.21212	0	240	70	156	0	9.1499	9.1499	9.1499	0	9.1499	0	9.1499	0	9.1499
0	0	0	0	0	0	0	8.43258	8.43258	8.43258	8.43258	1	57.911	0	2	1	0	0	0	0	0	0	0	0	4	1.5614	1.16216	0	259	61	156	0	8.43258	8.43258	8.43258	0	8.43258	0	8.43258	0	8.43258
0	0	0	0	0	0	0	8.22724	8.22724	8.22724	8.22724	0	73.2047	2	0	0	1	0	0	1	0	0	0	0	8	4.1501	1.16129	0	226	47	155	0	8.22724	8.22724	8.22724	0	8.22724	0	8.22724	0	8.22724
0	0	0	0	0	0	0	9.68925	9.68925	9.68925	9.68925	1	67.4524	1	2	1	0	0	0	0	0	0	0	0	2	1.57487	1.18333	0	193	70	113	0	9.68925	9.68925	9.68925	0	9.68925	0	9.68925	0	9.68925
0	0	0	0	0	0	0	9.50582	9.50582	9.50582	9.50582	0	59.9562	0	1	1	1	0	0	1	0	1	0	0	5	4.42394	1.125	0	302	68	199	0	9.50582	9.50582	9.50582	0	9.50582	0	9.50582	0	9.50582
0	0	0	0	0	0	0	9.88912	9.88912	9.88912	9.88912	1	57.0157	0	1	1	1	0	0	0	0	0	0	0	9	2.42164	1.25862	0	300	38	222	0	9.88912	9.88912	9.88912	0	9.88912	0	9.88912	0	9.88912
0	0	0	0	0	0	0	8.43258	8.43258	8.43258	8.43258	1	66.6174	1	0	0	0	0	0	0	0	0	0	0	4	1.69245	1.06557	0	229	42	163	0	8.43258	8.43258	8.43258	0	8.43258	0	8.43258	0	8.43258
0	0	0	0	0	0	0	9.55784	9.55784	9.55784	9.55784	0	53.7467	0	2	1	1	1	1	1	1	1	1	1	5	2.71078	1.03226	0	237	36	135	0	9.55784	9.55784	9.55784	0	9.55784	0	9.55784	0	9.55784
1	0	1	0	1	0	0	2.26146	8.52019	2.31622	8.52019	0	72.9281	2	2	1	1	0	1	0	0	0	1	0	11	8.74332	1.02857	0	145	29	97	1	2.26146	2.26146	8.52019	1	2.26146	1	2.26146	1	2.26146
0	0	0	0	0	0	0	8.98015	8.98015	8.98015	8.98015	0	60.6543	1	1	0	1	0	0	0	0	0	0	0	6	10.1725	1.12	0	143	43	87	0	8.98015	8.98015	8.98015	0	8.98015	0	8.98015	0	8.98015
0	0	0	0	0	0	1	8.22998	8.22998	8.22998	8.22998	0	76.1561	2	1	0	1	0	0	1	0	1	0	0	11	9.47418	1.05333	0	232	59	156	1	8.22998	8.22998	8.22998	0	8.22998	0	8.22998	0	8.22998
0	0	0	0	0	0	0	9.54415	9.54415	9.54415	9.54415	1	73.1691	2	2	1	0	1	1	1	1	1	1	0	7	22.1735	1	0	188	54	105	0	9.54415	9.54415	9.54415	0	9.54415	0	9.54415	0	9.54415
0	0	0	0	0	0	0	8.64339	8.64339	8.64339	8.64339	1	73.0349	2	2	1	0	1	0	0	1	0	0	0	3	2.02203	1.18841	0	163	58	94	0	8.64339	8.64339	8.64339	0	8.64339	0	8.64339	0	8.64339
0	0	0	0	0	0	1	3.00068	3.00068	3.00068	3.00068	1	64.3942	1	1	1	0	1	0	0	1	0	0	0	7	5.28068	1.0597	0	227	55	130	1	3.00068	3.00068	3.00068	0	3.00068	0	3.00068	0	3.00068
0	0	0	0	0	0	0	8.8898	8.8898	8.8898	8.8898	0	61.0568	1	2	1	0	1	0	1	0	0	0	0	9	7.63298	1	0	257	50	186	0	8.8898	8.8898	8.8898	0	8.8898	0	8.8898	0	8.8898
0	0	0	0	0	0	0	8.50924	8.50924	8.50924	8.50924	0	63.8932	1	2	1	1	0	0	1	0	1	0	0	5	3.3734	1.14754	0	216	44	131	0	8.50924	8.50924	8.50924	0	8.50924	0	8.50924	0	8.50924
0	0	0	0	0	0	0	9.3525	9.3525	9.3525	9.3525	1	60.0329	1	0	0	0	0	0	0	0	0	0	0	2	0.886114	1.12245	0	241	75	147	0	9.3525	9.3525	9.3525	0	9.3525	0	9.3525	0	9.3525
0	0	0	0	0	0	0	9.76318	9.76318	9.76318	9.76318	0	62.3381	1	1	0	1	0	0	1	0	0	0	0	10	6.08551	1.14286	0	294	45	216	0	9.76318	9.76318	9.76318	0	9.76318	0	9.76318	0	9.76318
0	0	0	0	0	0	0	9.11157	9.11157	9.11157	9.11157	0	56.7611	0	2	1	1	1	0	0	1	0	0	0	7	6.23032	1.24675	0	192	53	125	0	9.11157	9.11157	9.11157	0	9.11157	0	9.11157	0	9.11157
0	0	0	0	0	0	1	8.04654	8.04654	8.04654	8.04654	0	81.7495	2	1	0	1	0	0	1	0	1	0	1	8	4.29095	1.05	0	204	50	133	1	8.04654	8.04654	8.04654	0	8.04654	0	8.04654	0	8.04654
0	0	0	0	0	0	0	9.21013	9.21013	9.21013	9.21013	0	72.6023	2	1	0	1	1	1	1	1	0	0	0	14	13.2374	1.28571	0	209	58	136	0	9.21013	9.21013	9.21013	0	9.21013	0	9.21013	0	9.21013
0	0	0	0	0	0	0	3.1102	3.1102	3.1102	3.1102	0	61.6044	1	0	0	1	1	0	1	1	1	0	0	8	3.26229	1.17742	0	221	33	96	0	3.1102	3.1102	3.1102	0	3.1102	0	3.1102	0	3.1102
0	0	0	0	0	0	1	0.506502	0.506502	0.506502	0.506502	0	68.3012	1	1	1	1	0	0	0	0	0	0	0	6	2.66601	1.10909	0	189	42	126	1	0.506502	0.506502	0.506502	0	0.506502	0	0.506502	0	0.506502
0	0	0	0	0	0	0	9.3963	9.3963	9.3963	9.3963	0	59.1403	0	2	1	1	1	0	1	1	1	0	0	12	8.37801	1.03125	0	240	55	132	0	9.3963	9.3963	9.3963	0	9.3963	0	9.3963	0	9.3963
0	0	0	0	0	0	0	8.28747	8.28747	8.28747	8.28747	1	77.4949	2	1	0	0	0	0	0	0	0	0	0	3	2.62657	1.11429	0	206	63	126	0	8.28747	8.28747	8.28747	0	8.28747	0	8.28747	0	8.28747
0	0	0	0	0	0	0	7.154	7.154	7.154	7.154	1	51.6797	0	0	0	1	0	0	1	0	0	0	0	4	0.972023	1.0303	0	272	57	189	0	7.154	7.154	7.154	0	7.154	0	7.154	0	7.154
0	0	0	0	0	0	0	9.23203	9.23203	9.23203	9.23203	0	79.0034	2	2	1	1	1	0	0	1	0	0	0	7	5.31884	1.13333	0	235	63	162	0	9.23203	9.23203	9.23203	0	9.23203	0	9.23203	0	9.23203
0	0	0	0	0	0	0	8.35318	8.35318	8.35318	8.35318	1	50.4011	0	0	0	0	0	0	0	0	0	0	0	2	0.196696	1.2037	0	194	38	142	0	8.35318	8.35318	8.35318	0	8.35318	0	8.35318	0	8.35318
0	0	0	0	0	0	0	8.50103	8.50103	8.50103	8.50103	1	67.0883	1	2	1	0	0	0	0	0	0	0	0	5	2.44853	1.23077	0	190	47	113	0	8.50103	8.50103	8.50103	0	8.50103	0	8.50103	0	8.50103
0	0	0	0	0	0	0	2.46407	2.46407	2.46407	2.46407	1	53.4127	0	1	1	1	0	0	0	0	0	0	0	5	0.909367	1	0	181	43	115	0	2.46407	2.46407	2.46407	0	2.46407	0	2.46407	0	2.46407
0	0	0	0	0	0	0	9.77139	9.77139	9.77139	9.77139	0	68.5421	1	2	1	1	0	0	1	0	1	0	0	6	5.01523	1.19048	0	265	74	170	0	9.77139	9.77139	9.77139	0	9.77139	0	9.77139	0	9.77139
0	0	0	0	0	0	1	3.18686	3.18686	3.18686	3.18686	0	75.1567	2	2	1	1	1	1	0	1	0	1	0	8	13.8544	1.28049	0	124	49	56	1	3.18686	3.18686	3.18686	0	3.18686	0	3.18686	0	3.18686
0	0	0	0	0	0	0	9.54689	9.54689	9.54689	9.54689	1	78.9952	2	1	1	0	1	0	1	0	1	0	0	3	4.93671	1.05405	0	250	60	169	0	9.54689	9.54689	9.54689	0	9.54689	0	9.54689	0	9.54689
0	0	0	0	0	0	0	9.0486	9.0486	9.0486	9.0486	1	70.7077	2	2	1	0	0	0	0	0	0	0	0	7	4.27531	1.1	0	254	49	190	0	9.0486	9.0486	9.0486	0	9.0486	0	9.0486	0	9.0486
0	0	0	0	0	0	0	7.97262	7.97262	7.97262	7.97262	0	61.4127	1	1	0	0	0	0	0	0	0	0	0	4	4.68716	1.21739	0	238	62	148	0	7.97262	7.97262	7.97262	0	7.97262	0	7.97262	0	7.97262
0	0	0	0	0	0	0	8.52841	8.52841	8.52841	8.52841	0	49.7194	0	2	1	1	0	0	1	0	1	0	0	10	4.2585	1.17647	0	234	34	150	0	8.52841	8.52841	8.52841	0	8.52841	0	8.52841	0	8.52841
0	0	0	0	0	0	0	8.47912	8.47912	8.47912	8.47912	1	63.4196	1	1	1	0	0	0	1	0	0	0	0	6	1.96991	1.10714	0	294	52	228	0	8.47912	8.47912	8.47912	0	8.47912	0	8.47912	0	8.47912
0	0	0	0	0	0	0	9.18001	9.18001	9.18001	9.18001	1	53.7029	0	0	0	0	0	0	1	0	1	0	0	4	0.45691	1.12903	0	193	43	113	0	9.18001	9.18001	9.18001	0	9.18001	0	9.18001	0	9.18001
0	0	0	0	0	0	1	4.77755	4.77755	4.77755	4.77755	0	70.2313	2	2	1	1	1	0	0	1	0	0	0	7	7.95304	1.04	0	231	100	118	1	4.77755	4.77755	4.77755	0	4.77755	0	4.77755	0	4.77755
0	0	0	0	0	0	0	9.63723	9.63723	9.63723	9.63723	1	75.6003	2	1	0	0	0	0	0	0	0	0	0	2	2.09315	1.06667	0	247	102	130	0	9.63723	9.63723	9.63723	0	9.63723	0	9.63723	0	9.63723
0	0	0	0	0	0	0	8.32307	8.32307	8.32307	8.32307	1	60.1615	1	1	1	1	0	0	1	0	1	0	0	4	2.92807	1.14286	0	276	87	172	0	8.32307	8.32307	8.32307	0	8.32307	0	8.32307	0	8.32307
0	0	0	0	0	0	0	9.00753	9.00753	9.00753	9.00753	1	52.7228	0	1	0	1	0	0	1	0	1	0	0	7	1.22747	1.0084	0	337	47	233	0	9.00753	9.00753	9.00753	0	9.00753	0	9.00753	0	9.00753
0	0	0	0	0	0	0	9.62902	9.62902	9.62902	9.62902	1	65.514	1	1	1	0	0	0	0	0	0	0	0	6	6.78965	1.11392	0	203	53	128	0	9.62902	9.62902	9.62902	0	9.62902	0	9.62902	0	9.62902
0	0	0	0	0	0	0	9.64271	9.64271	9.64271	9.64271	1	55.2553	0	0	0	0	0	0	0	0	0	0	0	2	0.389782	1.12963	0	196	73	115	0	9.64271	9.64271	9.64271	0	9.64271	0	9.64271	0	9.64271
0	0	0	0	0	0	0	9.00753	9.00753	9.00753	9.00753	1	59.989	0	1	0	0	0	0	1	0	1	0	0	3	1.66802	1.08	0	178	74	89	0	9.00753	9.00753	9.00753	0	9.00753	0	9.00753	0	9.00753
0	0	0	0	0	0	0	9.51403	9.51403	9.51403	9.51403	1	62.7926	1	0	1	0	1	0	1	1	0	0	0	4	2.87214	1.09091	0	197	138	121	0	9.51403	9.51403	9.51403	0	9.51403	0	9.51403	0	9.51403
0	0	0	0	0	0	0	7.92608	7.92608	7.92608	7.92608	1	81.0075	2	2	1	0	1	0	0	1	0	0	1	3	3.37151	1.0625	0	206	70	125	0	7.92608	7.92608	7.92608	0	7.92608	0	7.92608	0	7.92608
0	0	0	0	0	0	0	9.295	9.295	9.295	9.295	1	71.3018	2	1	1	0	1	1	1	1	1	1	0	9	15.8028	1.15385	0	199	49	126	0	9.295	9.295	9.295	0	9.295	0	9.295	0	9.295
0	0	0	0	0	0	0	9.52225	9.52225	9.52225	9.52225	0	70.8857	2	1		1	1	0	0	1	0	0	0	7	3.76357	1.33803	0	193	49	109	0	9.52225	9.52225	9.52225	0	9.52225	0	9.52225	0	9.52225
0	0	0	0	0	0	0	9.12526	9.12526	9.12526	9.12526	0	63.3621	1	0	0	1	0	0	1	0	1	0	0	4	3.2145	1.05714	0	201	77	106	0	9.12526	9.12526	9.12526	0	9.12526	0	9.12526	0	9.12526
0	1	0	1	0	0	0	9.59069	4.6872	9.59069	9.59069	0	79.8494	2	2	0	1	1	1	1	1	1	0	0	13	28.2714	1	0	145	54	65	1	4.6872	9.59069	4.6872	1	4.6872	1	4.6872	1	4.6872
0	0	0	0	0	0	0	9.23203	9.23203	9.23203	9.23203	1	66.5955	1	2	1	0	0	1	1	0	1	0	0	9	10.2909	1.11429	0	215	54	120	0	9.23203	9.23203	9.23203	0	9.23203	0	9.23203	0	9.23203
1	0	1	0	0	0	0	7.15674	9.295	9.295	9.295	0	65.6838	1	1	0	1	0	0	0	0	0	0	0	8	5.53894	1.04615	0	188	39	128	1	7.15674	7.15674	9.295	1	7.15674	1	7.15674	1	7.15674
0	0	0	0	0	0	0	9.85079	9.85079	9.85079	9.85079	1	63.3676	1	1	1	0	1	0	1	1	0	0	0	4	2.20312	1.07463	0	225	68	138	0	9.85079	9.85079	9.85079	0	9.85079	0	9.85079	0	9.85079
0	0	1	0	0	0	1	0.747433	6.19849	6.19849	6.19849	0	73.9767	2	0	1	1	1	0	0	1	0	0	1	6	3.33238	1.01818	0	109	35	139	1	0.747433	6.19849	6.19849	0	6.19849	1	0.747433	1	0.747433
0	0	0	0	0	0	0	9.24025	9.24025	9.24025	9.24025	0	70.2286	2	1	1	1	1	0	0	1	0	0	1	7	3.78616	1.01471	0	204	46	134	0	9.24025	9.24025	9.24025	0	9.24025	0	9.24025	0	9.24025
0	0	0	0	0	0	1	9.4319	9.4319	9.4319	9.4319	0	58.8255	0	1	1	1	1	0	0	1	0	0	0	5	3.37811	1.05882	0	223	54	159	1	9.4319	9.4319	9.4319	0	9.4319	0	9.4319	0	9.4319
0	0	0	0	0	0	0	7.18412	7.18412	7.18412	7.18412	1	68.2245	1	2	1	0	1	0	0	1	0	0	0	4	2.10591	1.01351	0	170	48	102	0	7.18412	7.18412	7.18412	0	7.18412	0	7.18412	0	7.18412
0	0	0	0	0	0	0	9.295	9.295	9.295	9.295	1	56.3313	0	1	1	1	0	0	0	0	0	0	0	3	1.36429	1.16	0	200	61	124	0	9.295	9.295	9.295	0	9.295	0	9.295	0	9.295
0	0	0	0	0	0	0	9.13073	9.13073	9.13073	9.13073	1	51.0062	0	1	1	0	0	0	1	0	1	0	0	2	0.250419	1.28302	0	206	62	128	0	9.13073	9.13073	9.13073	0	9.13073	0	9.13073	0	9.13073
0	0	0	0	0	0	0	9.22108	9.22108	9.22108	9.22108	0	65.7385	1	0	0	1	1	0	0	1	0	0	0	6	3.8935	1.20312	0	177	51	103	0	9.22108	9.22108	9.22108	0	9.22108	0	9.22108	0	9.22108
0	0	0	0	0	0	0	8.64066	8.64066	8.64066	8.64066	0	56.2929	0	0	0	1	0	0	1	0	1	0	0	6	3.57335	1.19672	0	225	43	142	0	8.64066	8.64066	8.64066	0	8.64066	0	8.64066	0	8.64066
0	0	0	0	0	0	0	8.24093	8.24093	8.24093	8.24093	1	77.8809	2	1	1	0	0	0	1	0	1	0	0	3	3.43098	1.16438	0	264	60	177	0	8.24093	8.24093	8.24093	0	8.24093	0	8.24093	0	8.24093
0	0	0	0	0	0	0	9.22108	9.22108	9.22108	9.22108	0	67.1075	1	1	1	1	0	0	0	0	0	0	0	5	4.2728	1.26866	0	155	38	88	0	9.22108	9.22108	9.22108	0	9.22108	0	9.22108	0	9.22108
0	0	0	0	1	0	0	9.70021	9.70021	4.76934	9.70021	0	75.5181	2	2	1	0	1	0	1	1	1	0	0	10	6.01791	1.34286	0	214	58	131	1	4.76934	9.70021	9.70021	0	9.70021	1	4.76934	0	9.70021
0	0	0	0	0	0	0	9.69473	9.69473	9.69473	9.69473	1	54.6886	0	0	0	1	0	0	0	0	0	0	0	5	0.960684	1	0	210	58	140	0	9.69473	9.69473	9.69473	0	9.69473	0	9.69473	0	9.69473
0	0	0	0	0	0	0	8.55578	8.55578	8.55578	8.55578	1	58.9569	0	2	1	0	1	0	1	0	0	0	1	4	1.96214	1.0411	0	251	74	161	0	8.55578	8.55578	8.55578	0	8.55578	0	8.55578	0	8.55578
0	0	0	0	0	0	0	9.68925	9.68925	9.68925	9.68925	1	63.2553	1	2	1	0	1	0	0	1	0	1	0	4	1.62634	1.01333	0	124	54	62	0	9.68925	9.68925	9.68925	0	9.68925	0	9.68925	0	9.68925
0	0	0	0	0	0	0	9.69199	9.69199	9.69199	9.69199	0	61.1526	1	2	1	0	0	0	1	0	0	0	0	5	4.18373	1.1	0	256	82	151	0	9.69199	9.69199	9.69199	0	9.69199	0	9.69199	0	9.69199
0	0	0	0	0	0	0	8.45722	8.45722	8.45722	8.45722	1	59.6687	0	1	1	1	0	0	1	0	0	0	0	7	2.63426	1.01538	0	201	56	120	0	8.45722	8.45722	8.45722	0	8.45722	0	8.45722	0	8.45722
0	0	0	0	0	0	0	9.57974	9.57974	9.57974	9.57974	0	54.3874	0	2	0	0	0	0	0	0	0	0	0	8	2.42305	1.10236	0	240	41	151	0	9.57974	9.57974	9.57974	0	9.57974	0	9.57974	0	9.57974
0	0	0	0	0	0	0	7.31554	7.31554	7.31554	7.31554	1	56.4791	0	1	1	1	0	0	0	0	0	0	0	3	1.08571	1.02857	0	233	73	140	0	7.31554	7.31554	7.31554	0	7.31554	0	7.31554	0	7.31554
0	0	0	0	0	0	0	9.19918	9.19918	9.19918	9.19918	1	66.3162	1	1	0	0	1	0	1	1	1	0	0	4	1.94688	1.25	0	209	50	146	0	9.19918	9.19918	9.19918	0	9.19918	0	9.19918	0	9.19918
0	0	0	0	0	1	0	6.67762	6.67762	6.67762	6.67762	1	73.2923	2	1	1	0	0	0	1	0	1	0	1	2	1.59546	1.15385	0	197	61	109	1	6.67762	6.67762	6.67762	1	6.67762	1	6.67762	0	6.67762
0	0	0	0	0	0	0	9.18275	9.18275	9.18275	9.18275	0	74.9815	2	1	0	0	1	0	1	1	1	0	0	9	5.25717	1.21667	0	187	56	113	0	9.18275	9.18275	9.18275	0	9.18275	0	9.18275	0	9.18275
0	0	0	0	0	0	0	9.54689	9.54689	9.54689	9.54689	1	52.512	0	1	1	0	1	1	1	1	1	0	0	5	2.58274	1	0	249	68	152	0	9.54689	9.54689	9.54689	0	9.54689	0	9.54689	0	9.54689
0	0	0	0	0	0	0	9.72211	9.72211	9.72211	9.72211	1	63.0089	1	2	1	0	1	0	1	1	1	0	0	9	5.02583	1.11111	0	286	51	204	0	9.72211	9.72211	9.72211	0	9.72211	0	9.72211	0	9.72211
0	0	0	0	0	0	0	9.35797	9.35797	9.35797	9.35797	1	62.5736	1	1	0	0	1	0	1	1	1	0	0	4	1.94983	1	0	224	54	147	0	9.35797	9.35797	9.35797	0	9.35797	0	9.35797	0	9.35797
0	0	0	0	1	0	0	9.20192	9.20192	6.45038	9.20192	0	73.284	2	2	1	1	0	1	0	0	0	0	0	16	11.7276	1.17188	0	231	46	162	1	6.45038	9.20192	9.20192	0	9.20192	1	6.45038	0	9.20192
0	0	0	0	0	0	0	9.55784	9.55784	9.55784	9.55784	1	74.4641	2	2	1	0	0	0	0	0	0	0	0	3	3.84416	1.14286	0	216	65	135	0	9.55784	9.55784	9.55784	0	9.55784	0	9.55784	0	9.55784
0	0	1	0	0	0	0	1.15537	9.33607	9.33607	9.33607	1	64.1369	1	2	1	0	1	0	0	1	0	0	0	5	2.13297	1.02632	0	172	50	107	1	1.15537	9.33607	9.33607	0	9.33607	1	1.15537	1	1.15537
0	0	0	0	0	0	0	9.86721	9.86721	9.86721	9.86721	1	69.5633	1	2		0	0	0	0	0	0	0	0	5	2.86058	1.28333	0	185	48	107	0	9.86721	9.86721	9.86721	0	9.86721	0	9.86721	0	9.86721
0	0	0	0	0	0	0	9.09788	9.09788	9.09788	9.09788	0	66.8008	1	0	0	1	0	0	0	0	0	0	0			1.15254	0		49		0	9.09788	9.09788	9.09788	0	9.09788	0	9.09788	0	9.09788
0	0	0	0	0	0	0	9.57153	9.57153	9.57153	9.57153	1	60.2847	1	1	0	0	0	0	0	0	0	0	0	3	1.22511	1.22414	0	203	110	79	0	9.57153	9.57153	9.57153	0	9.57153	0	9.57153	0	9.57153
0	0	0	0	0	0	0	8.57221	8.57221	8.57221	8.57221	1	71.8248	2	1	1	1	0	0	1	0	0	0	0	3	1.87285	1.18644	0	194	51	128	0	8.57221	8.57221	8.57221	0	8.57221	0	8.57221	0	8.57221
0	0	0	0	0	0	0	9.68104	9.68104	9.68104	9.68104	1	54.8118	0	2	1	0	1	0	1	1	1	0	0	7	1.28704	1.04839	0	351	45	145	0	9.68104	9.68104	9.68104	0	9.68104	0	9.68104	0	9.68104
0	0	0	0	0	0	1	7.34018	7.34018	7.34018	7.34018	1	72.0246	2	1	0	0	1	0	1	1	0	0	0	3	2.94741	1.15278	0	217	74	116	1	7.34018	7.34018	7.34018	0	7.34018	0	7.34018	0	7.34018
0	1	0	1	0	1	0	5.48939	0.147844	5.48939	5.48939	1	79.091	2	2	1	0	1	1	1	1	0	1	0	6	15.2621	1.10959	0	204	71	115	1	0.147844	5.48939	0.147844	1	0.147844	1	0.147844	1	0.147844
0	0	0	0	0	0	0	9.70294	9.70294	9.70294	9.70294	1	52.3477	0	0	1	1	0	0	0	0	0	0	0	3	0.41491	1.11111	0	207	59	133	0	9.70294	9.70294	9.70294	0	9.70294	0	9.70294	0	9.70294
0	0	0	0	0	0	0	8.53388	8.53388	8.53388	8.53388	1	75.6824	2	1	1	0	1	1	1	1	1	1	0	6	9.0264	1.07246	0	246	53	178	0	8.53388	8.53388	8.53388	0	8.53388	0	8.53388	0	8.53388
0	0	0	0	0	0	0	9.4538	9.4538	9.4538	9.4538	1	63.2526	1	2	1	0	0	0	0	0	0	0	0	2	1.05727	1.18333	0	197	65	113	0	9.4538	9.4538	9.4538	0	9.4538	0	9.4538	0	9.4538
1	0	1	0	1	0	0	0.793977	5.05407	0.793977	5.05407	1	68.5886	1	1	0	0	0	0	1	0	0	0	0	4	3.65629	1.06667	0	276	70	185	1	0.793977	0.793977	5.05407	1	0.793977	1	0.793977	1	0.793977
0	0	0	0	0	0	0	9.62081	9.62081	9.62081	9.62081	1	50.9788	0	0	1	0	0	0	0	0	0	0	0	2	0.337671	1	0	213	71	128	0	9.62081	9.62081	9.62081	0	9.62081	0	9.62081	0	9.62081
0	0	0	0	0	0	0	2.73511	2.73511	2.73511	2.73511	0	53.8289	0	2	1	1	0	0	0	0	0	0	0	4	2.62555	1.19298	0	197	53	126	0	2.73511	2.73511	2.73511	0	2.73511	0	2.73511	0	2.73511
0	0	0	0	0	0	0	8.59959	8.59959	8.59959	8.59959	0	55.217	0	1	0	1	0	1	1	0	1	1	0	5	4.01353	1.14925	0	233	54	139	0	8.59959	8.59959	8.59959	0	8.59959	0	8.59959	0	8.59959
0	0	0	0	0	0	0	8.33402	8.33402	8.33402	8.33402	1	55.6879	0	1	1	0	0	0	1	0	1	0	0	4	0.603286	1.25862	0	236	58	163	0	8.33402	8.33402	8.33402	0	8.33402	0	8.33402	0	8.33402
0	0	0	0	0	0	0	8.95003	8.95003	8.95003	8.95003	0	53.963	0	0	0	1	0	1	0	0	0	0	0	4	3.68616	1.14286	0	170	60	92	0	8.95003	8.95003	8.95003	0	8.95003	0	8.95003	0	8.95003
0	0	0	0	0	0	0	3.73169	3.73169	3.73169	3.73169	1	73.2813	2	2	1	1	1	1	1	1	1	1	0	11	25.5539	1.06061	0	190	42	103	0	3.73169	3.73169	3.73169	0	3.73169	0	3.73169	0	3.73169
0	0	0	0	0	0	1	4.95825	4.95825	4.95825	4.95825	0	82.2998	2	1	0	1	0	0	0	0	0	0	0	7	8.29099	1.10345	0	140	37	70	1	4.95825	4.95825	4.95825	0	4.95825	0	4.95825	0	4.95825
0	0	0	0	0	0	0	4.38877	4.38877	4.38877	4.38877	0	55.447	0	1	1	1	0	0	0	0	0	0	0	4	1.7941	1.13793	0	180	59	108	0	4.38877	4.38877	4.38877	0	4.38877	0	4.38877	0	4.38877
0	0	0	0	0	0	0	9.61533	9.61533	9.61533	9.61533	1	54.13	0	2	1	0	0	0	0	0	0	0	0	2	0.5707	1	0	194	86	96	0	9.61533	9.61533	9.61533	0	9.61533	0	9.61533	0	9.61533
0	0	0	0	0	0	0	9.68104	9.68104	9.68104	9.68104	1	66.2149	1	2	1	0	1	1	1	1	1	1	1	9	19.2981	1.11111	0	163	50	89	0	9.68104	9.68104	9.68104	0	9.68104	0	9.68104	0	9.68104
0	0	0	0	0	0	0	9.95209	9.95209	9.95209	9.95209	1	62.5572	1	2	1	0	1	0	0	1	0	0	0	4	2.00932	1.02899	0	239	69	153	0	9.95209	9.95209	9.95209	0	9.95209	0	9.95209	0	9.95209
0	0	0	0	0	0	0	8.37509	8.37509	8.37509	8.37509	0	84.3012	2	1		0	1	0	0	1	0	0	1	9	5.57333	1.18056	0	182	53	120	0	8.37509	8.37509	8.37509	0	8.37509	0	8.37509	0	8.37509
0	0	0	0	0	0	0	9.4976	9.4976	9.4976	9.4976	1	58.9131	0	1	1	1	0	0	1	0	0	0	0	2	1.34538	1.2069	0	240	76	151	0	9.4976	9.4976	9.4976	0	9.4976	0	9.4976	0	9.4976
0	0	0	0	0	0	0	9.43737	9.43737	9.43737	9.43737	1	62.2971	1	1	1	0	1	0	0	0	0	0	0	4	2.92205	1.11842	0	198	65	117	0	9.43737	9.43737	9.43737	0	9.43737	0	9.43737	0	9.43737
0	0	0	0	0	0	0	9.72758	9.72758	9.72758	9.72758	1	76.6105	2	2	1	0	1	1	1	1	1	1	1	5	9.76963	1.18667	0	202	92	154	0	9.72758	9.72758	9.72758	0	9.72758	0	9.72758	0	9.72758
0	0	0	0	0	0	0	9.69747	9.69747	9.69747	9.69747	0	64.9199	1	1	1	1	0	0	0	0	0	0	0	16	15.0067	1.10811	0	200	40	140	0	9.69747	9.69747	9.69747	0	9.69747	0	9.69747	0	9.69747
0	0	0	0	0	0	0	9.61807	9.61807	9.61807	9.61807	0	63.9699	1	1	1	1	1	0	1	0	0	0	0	7	3.6935	1.15942	0	204	41	110	0	9.61807	9.61807	9.61807	0	9.61807	0	9.61807	0	9.61807
0	0	0	0	0	0	0	9.14716	9.14716	9.14716	9.14716	1	73.8179	2	1	0	0	0	0	1	0	0	0	0	4	1.93719	1.25862	0	228	47	162	0	9.14716	9.14716	9.14716	0	9.14716	0	9.14716	0	9.14716
0	0	0	0	0	0	0	9.77413	9.77413	9.77413	9.77413	0	57.4483	0	2	1	1	1	0	0	1	0	0	0	6	2.52401	1.11765	0	164	39	103	0	9.77413	9.77413	9.77413	0	9.77413	0	9.77413	0	9.77413
0	0	0	0	0	0	0	9.12799	9.12799	9.12799	9.12799	0	56.1396	0	2	1	1	1	0	0	0	0	0	0	5	2.88077	1.11765	0	208	46	143	0	9.12799	9.12799	9.12799	0	9.12799	0	9.12799	0	9.12799
0	0	0	0	0	0	0	9.90281	9.90281	9.90281	9.90281	1	54.8501	0	2	1	0	1	0	0	1	0	0	0	3	0.839409	1.09231	0	246	67	154	0	9.90281	9.90281	9.90281	0	9.90281	0	9.90281	0	9.90281
0	0	0	0	0	0	0	9.56605	9.56605	9.56605	9.56605	0	75.3977	2	2	1	1	0	0	0	0	0	0	0	7	8.05098	1.30909	0	195	80	106	0	9.56605	9.56605	9.56605	0	9.56605	0	9.56605	0	9.56605
0	0	0	0	0	0	0	9.58248	9.58248	9.58248	9.58248	0	62.9459	1	2	1	1	0	0	0	0	0	0	0	9	5.61402	1.02899	0	246	52	164	0	9.58248	9.58248	9.58248	0	9.58248	0	9.58248	0	9.58248
0	0	0	0	0	0	0	9.11157	9.11157	9.11157	9.11157	1	74.8255	2	2	1	1	1	1	0	1	1	1	1	10	14.6465	1.25	0	180	38	85	1	9.11157	9.11157	9.11157	0	9.11157	0	9.11157	0	9.11157
0	0	0	0	0	0	0	9.84257	9.84257	9.84257	9.84257	0	67.2663	1	1	0	1	1	0	1	1	1	0	0	8	5.83854	1.02857	0	216	54	110	0	9.84257	9.84257	9.84257	0	9.84257	0	9.84257	0	9.84257
0	0	0	0	0	0	0	8.66256	8.66256	8.66256	8.66256	1	56.3669	0	0	0	1	0	0	1	0	1	0	0	4	1.53578	1.18966	0	253	76	165	0	8.66256	8.66256	8.66256	0	8.66256	0	8.66256	0	8.66256
0	0	0	0	0	0	0	8.40794	8.40794	8.40794	8.40794	1	51.4086	0	2	1	0	0	0	0	0	0	0	0	3	0.392399	1.24615	0	248	53	174	0	8.40794	8.40794	8.40794	0	8.40794	0	8.40794	0	8.40794
0	0	0	0	0	0	0	9.65914	9.65914	9.65914	9.65914	0	77.4018	2	2	1	0	0	0	0	0	0	0	0	9	4.8458	1.10294	0	168	45	104	0	9.65914	9.65914	9.65914	0	9.65914	0	9.65914	0	9.65914
0	0	0	0	0	0	0	9.63723	9.63723	9.63723	9.63723	1	51.3484	0	2	1	1	0	0	0	0	0	0	0	4	0.55463	1.1	0	150	44	96	0	9.63723	9.63723	9.63723	0	9.63723	0	9.63723	0	9.63723
0	0	0	0	0	0	0	9.03491	9.03491	9.03491	9.03491	0	67.2854	1	2	1	1	0	0	1	0	0	0	0	5	3.03613	1.25	0	173	35	104	0	9.03491	9.03491	9.03491	0	9.03491	0	9.03491	0	9.03491
0	0	0	0	0	0	0	9.17728	9.17728	9.17728	9.17728	0	63.8439	1	0	0	1	0	0	1	0	0	0	0	6	4.99223	1.06667	0	246	67	164	0	9.17728	9.17728	9.17728	0	9.17728	0	9.17728	0	9.17728
0	0	0	0	0	0	0	9.52772	9.52772	9.52772	9.52772	0	55.5209	0	0	0	1	0	0	1	0	0	0	0	4	3.30267	1.03125	0	248	75	151	0	9.52772	9.52772	9.52772	0	9.52772	0	9.52772	0	9.52772
0	0	0	0	0	0	0	9.08145	9.08145	9.08145	9.08145	0	57.128	0	1	0	1	0	1	1	0	0	0	0	13	7.60533	1.23288	0	244	44	148	0	9.08145	9.08145	9.08145	0	9.08145	0	9.08145	0	9.08145
0	0	0	0	0	0	0	6.9076	6.9076	6.9076	6.9076	1	65.2758	1	2	1	0	0	0	0	0	0	0	0	3	2.04104	1.28571	0	240	61	120	0	6.9076	6.9076	6.9076	0	6.9076	0	6.9076	0	6.9076
0	0	0	0	0	0	1	5.46749	5.46749	5.46749	5.46749	0	66.6502	1	1	0	1	0	0	1	0	1	0	0	10	5.69189	1.26984	0	233	44	173	1	5.46749	5.46749	5.46749	0	5.46749	0	5.46749	0	5.46749
0	0	0	0	0	0	0	9.40999	9.40999	9.40999	9.40999	1	68.5448	1	2	1	0	0	0	1	0	1	0	0	4	3.90478	1.27083	0	259	69	174	0	9.40999	9.40999	9.40999	0	9.40999	0	9.40999	0	9.40999
0	0	0	0	0	0	1	8.87064	8.87064	8.87064	8.87064	0	75.5975	2	1	1	1	0	0	0	0	0	0	1	6	3.877	1.2	0	254	95	128	1	8.87064	8.87064	8.87064	0	8.87064	0	8.87064	0	8.87064
0	0	0	0	0	0	0	9.63176	9.63176	9.63176	9.63176	1	64.46	1	1	1	0	0	0	1	0	1	0	0	3	2.09695	1.15873	0	188	54	105	0	9.63176	9.63176	9.63176	0	9.63176	0	9.63176	0	9.63176
0	0	0	0	0	0	0	9.85353	9.85353	9.85353	9.85353	1	59.165	0	2	1	0	1	0	1	1	0	0	0	3	1.34406	1.14754	0	254	73	166	0	9.85353	9.85353	9.85353	0	9.85353	0	9.85353	0	9.85353
0	0	0	0	0	0	0	6.31896	6.31896	6.31896	6.31896	0	65.117	1	2	0	1	1	0	0	1	0	0	0	6	4.0956	1.26761	0	175	46	99	0	6.31896	6.31896	6.31896	0	6.31896	0	6.31896	0	6.31896
0	0	0	0	0	0	1	6.52704	6.52704	6.52704	6.52704	1	68.9309	1	2	1	0	1	0	1	1	1	0	0	4	2.56987	1.0625	0	176	57	85	1	6.52704	6.52704	6.52704	0	6.52704	0	6.52704	0	6.52704
0	0	0	0	0	0	0	9.71116	9.71116	9.71116	9.71116	1	51.9014	0	1	0	0	0	0	0	0	0	0	0	2	0.285304	1.12727	0	176	51	112	0	9.71116	9.71116	9.71116	0	9.71116	0	9.71116	0	9.71116
0	1	0	1	0	0	0	9.34429	2.36277	9.34429	9.34429	1	72.4134	2	2	1	0	1	0	1	1	0	0	0	4	2.91884	1.17143	0	214	51	146	1	2.36277	9.34429	2.36277	1	2.36277	1	2.36277	1	2.36277
0	0	0	0	0	0	0	9.75496	9.75496	9.75496	9.75496	1	56.9008	0	1	0	0	0	0	0	0	0	0	0	3	0.597669	1.14035	0	172	51	111	0	9.75496	9.75496	9.75496	0	9.75496	0	9.75496	0	9.75496
0	0	0	0	0	0	0	9.57426	9.57426	9.57426	9.57426	1	51.0691	0	0	0	1	0	0	1	0	0	0	0	3	0.622694	1.19355	0	216	70	121	0	9.57426	9.57426	9.57426	0	9.57426	0	9.57426	0	9.57426
0	1	0	1	0	1	0	5.54689	5.38261	5.54689	5.54689	1	75.3265	2	2	1	1	1	0	1	0	1	0	0	5	8.48491	1.02222	0	244	52	141	1	5.38261	5.54689	5.38261	1	5.38261	1	5.38261	1	5.38261
0	0	0	0	0	0	0	9.40999	9.40999	9.40999	9.40999	1	53.0075	0	2	1	0	0	0	1	0	0	0	0	3	0.402808	1.10769	0	211	57	131	0	9.40999	9.40999	9.40999	0	9.40999	0	9.40999	0	9.40999
0	0	0	0	0	0	0	8.90897	8.90897	8.90897	8.90897	0	53.3799	0	2	0	0	0	0	1	0	0	0	0	5	1.72802	1	0	266	43	197	0	8.90897	8.90897	8.90897	0	8.90897	0	8.90897	0	8.90897
0	0	0	0	0	0	0	9.81793	9.81793	9.81793	9.81793	0	57.4538	0	2	1	1	1	0	1	1	1	0	0	3	2.0162	1.0137	0	125	40	55	0	9.81793	9.81793	9.81793	0	9.81793	0	9.81793	0	9.81793
0	0	0	0	0	0	0	9.10335	9.10335	9.10335	9.10335	0	59.5181	0	1	0	1	0	0	0	0	0	0	0	12	7.87044	1.08333	0	246	51	181	0	9.10335	9.10335	9.10335	0	9.10335	0	9.10335	0	9.10335
0	0	0	0	0	0	1	2.79535	2.79535	2.79535	2.79535	1	85.6016	2	1	1	1	1	0	0	1	0	0	0	2	2.39976	1.0303	0	221	73	111	1	2.79535	2.79535	2.79535	0	2.79535	0	2.79535	0	2.79535
0	0	0	0	0	0	0	9.81246	9.81246	9.81246	9.81246	1	70.3655	2	1	1	0	1	0	1	1	0	0	0	3	3.68609	1.08974	0	251	63	165	0	9.81246	9.81246	9.81246	0	9.81246	0	9.81246	0	9.81246
0	0	0	0	0	0	0	8.99932	8.99932	8.99932	8.99932	0	55.6331	0	2	1	1	1	0	1	1	1	0	0	10	5.56958	1.1746	0	275	54	171	0	8.99932	8.99932	8.99932	0	8.99932	0	8.99932	0	8.99932
0	0	0	0	0	0	0	9.60164	9.60164	9.60164	9.60164	1	66.1054	1	1	0	0	1	1	1	1	1	1	0	8	11.201	1	0	254	46	171	0	9.60164	9.60164	9.60164	0	9.60164	0	9.60164	0	9.60164
0	0	0	0	0	0	0	9.85079	9.85079	9.85079	9.85079	1	66.6585	1	0	0	1	0	0	0	0	0	0	0	2	2.74814	1.07843	0	240	67	149	0	9.85079	9.85079	9.85079	0	9.85079	0	9.85079	0	9.85079
0	0	0	0	0	0	0	8.52841	8.52841	8.52841	8.52841	1	56.5996	0	1	1	0	1	0	1	1	1	0	0	3	0.670016	1.03448	0	243	51	172	0	8.52841	8.52841	8.52841	0	8.52841	0	8.52841	0	8.52841
0	0	1	0	0	0	0	7.4935	9.36345	9.36345	9.36345	1	60.4435	1	1	1	1	1	0	0	1	0	0	0	2	0.913611	1	0	257	65	165	1	7.4935	9.36345	9.36345	0	9.36345	1	7.4935	1	7.4935
0	0	0	0	0	0	0	8.56126	8.56126	8.56126	8.56126	1	68.6543	1	1	0	0	1	0	1	1	1	0	0	8	5.00838	1.25	0	295	55	209	0	8.56126	8.56126	8.56126	0	8.56126	0	8.56126	0	8.56126
0	0	0	0	0	0	0	8.55578	8.55578	8.55578	8.55578	0	60.3477	1	2	1	0	1	0	1	1	0	0	0	5	2.8444	1.24242	0	223	54	149	0	8.55578	8.55578	8.55578	0	8.55578	0	8.55578	0	8.55578
0	0	0	0	0	0	0	9.09514	9.09514	9.09514	9.09514	0	73.6537	2	0	0	0	1	0	0	1	0	0	0	9	5.52275	1.05634	0	177	48	116	0	9.09514	9.09514	9.09514	0	9.09514	0	9.09514	0	9.09514
0	0	0	0	0	0	0	9.14168	9.14168	9.14168	9.14168	1	72.5448	2	1	1	0	1	0	0	1	0	0	0	3	5.66101	1.075	0	170	64	93	0	9.14168	9.14168	9.14168	0	9.14168	0	9.14168	0	9.14168
0	0	0	0	0	0	0	4.26557	4.26557	4.26557	4.26557	1	50.6229	0	2	1	1	0	0	0	0	0	0	0	2	0.549545	1.22951	0	236	73	144	0	4.26557	4.26557	4.26557	0	4.26557	0	4.26557	0	4.26557
0	0	0	0	0	0	0	9.43737	9.43737	9.43737	9.43737	1	71.8467	2	1	1	0	0	0	0	0	0	0	0	2	2.48867	1.12857	0	217	65	137	0	9.43737	9.43737	9.43737	0	9.43737	0	9.43737	0	9.43737
0	0	0	0	0	0	0	9.50856	9.50856	9.50856	9.50856	0	66.7598	1	2	1	0	1	1	1	1	0	1	0	15	9.64014	1.14865	0	216	41	129	0	9.50856	9.50856	9.50856	0	9.50856	0	9.50856	0	9.50856
0	0	0	0	0	0	0	9.23203	9.23203	9.23203	9.23203	0	55.488	0	2	0	1	0	0	0	0	0	0	0	3	1.24257	1.2069	0	179	45	120	0	9.23203	9.23203	9.23203	0	9.23203	0	9.23203	0	9.23203
0	0	0	0	0	0	0	8.20808	8.20808	8.20808	8.20808	0	54.705	0	0	0	1	0	0	0	0	0	0	0	3	1.96893	1.25	0	252	88	145	0	8.20808	8.20808	8.20808	0	8.20808	0	8.20808	0	8.20808
0	0	0	0	0	0	0	9.86174	9.86174	9.86174	9.86174	0	61.8891	1	1	0	0	1	0	1	1	1	0	0	9	5.44444	1.2027	0	296	54	211	0	9.86174	9.86174	9.86174	0	9.86174	0	9.86174	0	9.86174
0	0	0	0	0	0	0	9.99589	9.99589	9.99589	9.99589	1	71.1704	2	1	1	0	1	0	1	1	1	0	0	4	2.36272	1.12857	0	201	47	120	0	9.99589	9.99589	9.99589	0	9.99589	0	9.99589	0	9.99589
0	0	0	0	0	0	0	9.50582	9.50582	9.50582	9.50582	0	79.6085	2	0	0	0	1	0	0	1	0	0	0	13	8.79352	1.17722	0	185	36	135	0	9.50582	9.50582	9.50582	0	9.50582	0	9.50582	0	9.50582
0	0	0	0	0	0	0	7.23614	7.23614	7.23614	7.23614	1	70.9076	2	2	1	0	1	0	0	1	0	0	0	5	2.73825	1.1358	0	197	49	124	0	7.23614	7.23614	7.23614	0	7.23614	0	7.23614	0	7.23614
0	0	0	0	0	0	0	9.70568	9.70568	9.70568	9.70568	1	62.6092	1	2	1	0	1	0	1	0	0	0	0	4	3.08318	1.04	0	238	80	140	0	9.70568	9.70568	9.70568	0	9.70568	0	9.70568	0	9.70568
0	0	0	0	0	0	0	9.37714	9.37714	9.37714	9.37714	0	61.6509	1	1	1	1	0	0	1	0	0	0	0	6	5.13562	1.25676	0	221	54	120	0	9.37714	9.37714	9.37714	0	9.37714	0	9.37714	0	9.37714
0	0	0	0	0	0	0	9.70568	9.70568	9.70568	9.70568	0	55.5784	0	1	0	0	0	0	0	0	0	0	0	7	2.45974	1.18033	0	245	48	174	0	9.70568	9.70568	9.70568	0	9.70568	0	9.70568	0	9.70568
0	0	0	0	0	0	0	9.40999	9.40999	9.40999	9.40999	1	60.9582	1	1	0	0	1	1	0	0	0	0	1	4	3.41161	1.11765	0	165	73	83	0	9.40999	9.40999	9.40999	0	9.40999	0	9.40999	0	9.40999
0	1	0	1	0	1	0	7.58932	7.58932	7.58932	7.58932	0	69.3744	1	2	1	1	1	0	1	1	1	0	0	12	10.621	1.27941	0	192	51	108	1	7.58932	7.58932	7.58932	1	7.58932	1	7.58932	1	7.58932
0	0	0	0	1	0	0	9.22108	9.22108	2.99521	9.22108	0	52.6763	0	1	1	1	1	0	1	1	1	0	0	6	2.77305	1.18644	0	256	54	174	1	2.99521	9.22108	9.22108	0	9.22108	1	2.99521	0	9.22108
0	0	0	0	0	0	0	8.55031	8.55031	8.55031	8.55031	1	55.4853	0	0	0	0	1	0	1	1	1	0	0	3	1.10135	1.14286	0	254	61	181	0	8.55031	8.55031	8.55031	0	8.55031	0	8.55031	0	8.55031
0	0	0	0	0	0	0	9.60164	9.60164	9.60164	9.60164	1	55.54	0	2	1	0	0	0	0	0	0	0	0	3	1.00848	1.16176	0	298	77	207	0	9.60164	9.60164	9.60164	0	9.60164	0	9.60164	0	9.60164
0	0	0	0	0	0	0	9.46749	9.46749	9.46749	9.46749	1	52.7228	0	1	1	1	0	0	0	0	0	0	0	4	0.792892	1.08333	0	210	55	144	0	9.46749	9.46749	9.46749	0	9.46749	0	9.46749	0	9.46749
0	0	0	0	0	0	0	9.25667	9.25667	9.25667	9.25667	0	70.3573	2	2	1	1	1	0	0	0	1	0	0	8	7.04844	1.15584	0	198	54	115	0	9.25667	9.25667	9.25667	0	9.25667	0	9.25667	0	9.25667
0	0	0	0	0	0	0	9.93292	9.93292	9.93292	9.93292	1	53.7002	0	1	0	0	0	0	1	0	1	0	0	2	0.517287	1.04918	0	271	61	193	0	9.93292	9.93292	9.93292	0	9.93292	0	9.93292	0	9.93292
0	0	0	0	0	0	0	9.3744	9.3744	9.3744	9.3744	0	52.5859	0	1	1	1	0	0	0	0	0	0	0	5	2.91689	1.25	0	227	52	156	0	9.3744	9.3744	9.3744	0	9.3744	0	9.3744	0	9.3744
0	0	0	0	0	0	0	8.96099	8.96099	8.96099	8.96099	0	53.1198	0	0	0	1	0	0	0	0	0	0	0	7	3.57685	1	0	212	50	146	0	8.96099	8.96099	8.96099	0	8.96099	0	8.96099	0	8.96099
0	0	0	0	0	0	0	9.8809	9.8809	9.8809	9.8809	1	59.4387	0	1	1	1	1	0	1	1	0	0	0	5	1.10944	1.14706	0	257	47	172	0	9.8809	9.8809	9.8809	0	9.8809	0	9.8809	0	9.8809
0	0	0	0	0	0	0	9.68925	9.68925	9.68925	9.68925	1	52.8871	0	2	1	1	0	0	0	0	0	0	0	3	0.570927	1.23077	0	216	65	128	0	9.68925	9.68925	9.68925	0	9.68925	0	9.68925	0	9.68925
0	0	0	0	0	0	0	9.65092	9.65092	9.65092	9.65092	1	60.6105	1	1	0	0	0	0	1	0	0	0	0	3	1.73458	1.13333	0	276	92	167	0	9.65092	9.65092	9.65092	0	9.65092	0	9.65092	0	9.65092
0	0	0	0	0	0	0	9.66461	9.66461	9.66461	9.66461	0	60.0958	1	2	1	0	1	0	0	1	0	0	0	7	4.56793	1.05263	0	164	37	82	0	9.66461	9.66461	9.66461	0	9.66461	0	9.66461	0	9.66461
0	0	0	0	0	0	0	9.19918	9.19918	9.19918	9.19918	1	57.3607	0	1	1	0	1	0	0	1	0	0	0	3	0.736997	1.28333	0	191	58	116	0	9.19918	9.19918	9.19918	0	9.19918	0	9.19918	0	9.19918
0	0	0	0	0	0	0	9.03217	9.03217	9.03217	9.03217	0	50.2286	0	1	0	1	0	1	0	0	0	1	0	9	5.90083	1.05405	0	218	48	143	0	9.03217	9.03217	9.03217	0	9.03217	0	9.03217	0	9.03217
0	0	0	0	0	0	0	4.95551	4.95551	4.95551	4.95551	1	70.1711	2	2	1	0	0	0	0	0	0	0	0	5	2.82354	1.01562	0	259	39	193	0	4.95551	4.95551	4.95551	0	4.95551	0	4.95551	0	4.95551
0	0	0	0	0	0	0	9.53046	9.53046	9.53046	9.53046	0	62.3436	1	1	0	1	1	0	0	0	0	0	1	4	4.10495	1.06944	0	187	66	99	0	9.53046	9.53046	9.53046	0	9.53046	0	9.53046	0	9.53046
0	0	0	0	0	0	0	9.24846	9.24846	9.24846	9.24846	1	57.9959	0	1	0	0	0	0	0	0	0	0	0	3	1.25344	1.2027	0	194	75	214	0	9.24846	9.24846	9.24846	0	9.24846	0	9.24846	0	9.24846
0	0	0	0	0	0	0	9.23751	9.23751	9.23751	9.23751	0	51.447	0	0	0	1	0	0	1	0	0	0	0	3	1.05966	1.13462	0	231	47	169	0	9.23751	9.23751	9.23751	0	9.23751	0	9.23751	0	9.23751
0	0	0	0	0	0	0	9.73032	9.73032	9.73032	9.73032	1	53.2649	0	2	1	1	1	0	1	1	1	0	0	10	1.60588	1.05263	0	344	39	157	0	9.73032	9.73032	9.73032	0	9.73032	0	9.73032	0	9.73032
0	0	0	0	0	0	0	9.37166	9.37166	9.37166	9.37166	0	70.6749	2	0	0	1	1	0	0	0	0	0	1	9	5.73237	1.16981	0	204	51	137	0	9.37166	9.37166	9.37166	0	9.37166	0	9.37166	0	9.37166
0	0	0	0	0	0	0	9.82888	9.82888	9.82888	9.82888	1	55.9644	0	2	1	0	0	0	0	0	0	0	0	7	0.926962	1.13043	0	206	41	145	0	9.82888	9.82888	9.82888	0	9.82888	0	9.82888	0	9.82888
0	0	0	0	0	0	0	9.71937	9.71937	9.71937	9.71937	0	62.6229	1	1	0	1	1	0	1	1	1	0	0	3	2.1047	1.0678	0	181	56	114	0	9.71937	9.71937	9.71937	0	9.71937	0	9.71937	0	9.71937
0	0	0	0	0	0	0	9.19644	9.19644	9.19644	9.19644	1	71.7536	2	2	1	0	0	0	1	0	1	0	0	5	2.75993	1.20968	0	233	59	154	0	9.19644	9.19644	9.19644	0	9.19644	0	9.19644	0	9.19644
0	0	0	0	0	0	0	9.39904	9.39904	9.39904	9.39904	0	74.2806	2	0	0	0	0	0	0	0	0	0	0	11	4.07185	1.07692	0	210	42	153	0	9.39904	9.39904	9.39904	0	9.39904	0	9.39904	0	9.39904
0	0	0	0	0	0	0	9.13895	9.13895	9.13895	9.13895	1	67.1923	1	2	1	0	1	1	1	1	1	1	0	7	10.1804	1.07692	0	241	58	162	0	9.13895	9.13895	9.13895	0	9.13895	0	9.13895	0	9.13895
0	0	0	0	0	0	0	9.577	9.577	9.577	9.577	1	66.527	1	2	0	0	0	0	0	0	0	0	0	4	2.48361	1.05714	0	248	58	158	0	9.577	9.577	9.577	0	9.577	0	9.577	0	9.577
0	0	0	0	0	0	0	8.2026	8.2026	8.2026	8.2026	0	67.1704	1	2	1	1	1	1	1	1	1	1	0	19	21.557	1.04286	0	210	45	136	0	8.2026	8.2026	8.2026	0	8.2026	0	8.2026	0	8.2026
0	0	0	0	0	0	0	8.8679	8.8679	8.8679	8.8679	0	61.1417	1	1	0	1	1	0	1	0	1	0	0	8	6.62879	1.05	0	229	51	137	0	8.8679	8.8679	8.8679	0	8.8679	0	8.8679	0	8.8679
0	0	0	0	0	0	0	9.07324	9.07324	9.07324	9.07324	0	69.6783	1	1	0	1	0	0	0	0	0	0	0	6	6.20622	1.28333	0	229	63	149	0	9.07324	9.07324	9.07324	0	9.07324	0	9.07324	0	9.07324
0	0	0	0	0	0	0	7.17317	7.17317	7.17317	7.17317	1	66.4203	1	2	1	0	0	0	1	0	1	0	1	4	3.25173	1.07143	0	276	61	194	0	7.17317	7.17317	7.17317	0	7.17317	0	7.17317	0	7.17317
0	0	0	0	0	0	0	9.33333	9.33333	9.33333	9.33333	0	75.1348	2	1	1	1	0	0	0	0	0	0	0	23	11.2313	1.125	0	249	45	164	0	9.33333	9.33333	9.33333	0	9.33333	0	9.33333	0	9.33333
0	0	0	0	0	0	0	9.60986	9.60986	9.60986	9.60986	1	51.3703	0	1	1	1	0	0	0	0	0	0	0	6	0.614517	1.13846	0	207	40	113	0	9.60986	9.60986	9.60986	0	9.60986	0	9.60986	0	9.60986
0	0	0	0	0	0	0	9.78508	9.78508	9.78508	9.78508	1	74.4504	2	2	1	0	0	0	0	0	0	0	0	3	2.88686	1.04878	0	149	54	63	0	9.78508	9.78508	9.78508	0	9.78508	0	9.78508	0	9.78508
0	0	0	0	0	0	0	8.55305	8.55305	8.55305	8.55305	1	61.6345	1	2	1	0	1	0	1	1	1	0	0	8	1.68987	1.14062	0	201	38	132	0	8.55305	8.55305	8.55305	0	8.55305	0	8.55305	0	8.55305
0	1	0	1	0	0	0	9.27584	9.27584	9.27584	9.27584	0	56.0082	0	2	1	1	0	0	1	0	1	0	1	10	6.55055	1.18644	0	340	49	190.2	1	9.27584	9.27584	9.27584	1	9.27584	1	9.27584	1	9.27584
0	0	0	0	0	0	0	8.5065	8.5065	8.5065	8.5065	1	59.9562	0	2	1	0	1	0	0	1	0	0	0	4	2.5915	1.09195	0	202	70	112	0	8.5065	8.5065	8.5065	0	8.5065	0	8.5065	0	8.5065
0	0	0	0	0	0	1	1.96578	1.96578	1.96578	1.96578	0	66.3573	1	1	1	1	0	0	0	0	0	0	0	4	2.6124	1.16667	0	184	55	116	1	1.96578	1.96578	1.96578	0	1.96578	0	1.96578	0	1.96578
0	0	0	0	0	0	1	8.68446	8.68446	8.68446	8.68446	1	77.9001	2	1	1	0	1	1	1	1	1	1	1	3	7.35521	1.10169	0	185	74	92	1	8.68446	8.68446	8.68446	0	8.68446	0	8.68446	0	8.68446
0	0	0	0	0	0	0	9.80424	9.80424	9.80424	9.80424	1	69.8645	1	2	1	0	1	0	1	1	0	0	0	5	3.66958	1.06667	0	244	51	145	0	9.80424	9.80424	9.80424	0	9.80424	0	9.80424	0	9.80424
0	0	0	0	0	0	0	8.51745	8.51745	8.51745	8.51745	1	77.4593	2	2	1	0	1	1	1	1	1	1	0	7	13.0155	1.25	0	152	45	87	0	8.51745	8.51745	8.51745	0	8.51745	0	8.51745	0	8.51745
0	0	0	0	0	0	0	9.62081	9.62081	9.62081	9.62081	1	63.0609	1	1	0	0	1	0	0	1	0	0	1	4	2.081	1.22807	0	206	70	116	0	9.62081	9.62081	9.62081	0	9.62081	0	9.62081	0	9.62081
0	0	0	0	0	0	0	9.71116	9.71116	9.71116	9.71116	1	79.0883	2	2	1	0	1	0	0	1	0	0	0	2	2.54511	1	0	241	67	146	0	9.71116	9.71116	9.71116	0	9.71116	0	9.71116	0	9.71116
0	0	0	0	0	0	0	9.77413	9.77413	9.77413	9.77413	1	62.0342	1	2	1	1	0	0	1	0	0	0	0	3	1.76654	1.16667	0	258	69	160	0	9.77413	9.77413	9.77413	0	9.77413	0	9.77413	0	9.77413
0	0	0	0	0	0	0	9.85079	9.85079	9.85079	9.85079	0	51.4853	0	2	1	0	1	0	0	0	0	0	0	4	1.27083	1.16418	0	190	38	130	0	9.85079	9.85079	9.85079	0	9.85079	0	9.85079	0	9.85079
0	0	0	0	0	0	0	8.27926	8.27926	8.27926	8.27926	1	62.1656	1	0	0	0	0	0	0	0	0	0	0	3	1.21574	1.16071	0	238	59	152	0	8.27926	8.27926	8.27926	0	8.27926	0	8.27926	0	8.27926
0	0	0	0	0	0	0	8.33676	8.33676	8.33676	8.33676	1	61.3717	1	2	1	0	0	0	0	0	0	0	0	3	1.80189	1.16901	0	183	65	94	0	8.33676	8.33676	8.33676	0	8.33676	0	8.33676	0	8.33676
0	0	0	0	0	0	0	9.05407	9.05407	9.05407	9.05407	1	55.7153	0	1	1	0	0	0	1	0	0	0	0	3	0.632987	1.04688	0	248	70	161	0	9.05407	9.05407	9.05407	0	9.05407	0	9.05407	0	9.05407
0	0	0	0	0	0	0	9.33607	9.33607	9.33607	9.33607	1	75.6906	2	2	1	0	1	0	0	1	0	0	0	3	2.02601	1.18333	0	212	54	130	0	9.33607	9.33607	9.33607	0	9.33607	0	9.33607	0	9.33607
0	0	0	0	0	0	0	9.33333	9.33333	9.33333	9.33333	1	53.4045	0	0	0	1	0	0	0	0	0	0	0	2	0.530297	1.2069	0	214	71	128	0	9.33333	9.33333	9.33333	0	9.33333	0	9.33333	0	9.33333
0	0	0	0	0	0	0	9.36071	9.36071	9.36071	9.36071	1	64.5202	1	2	1	1	1	0	1	1	1	0	0	3	1.82787	1.30508	0	251	62	164	0	9.36071	9.36071	9.36071	0	9.36071	0	9.36071	0	9.36071
0	0	0	0	0	0	0	9.14442	9.14442	9.14442	9.14442	1	62.6831	1	2	1	0	1	0	0	1	0	0	0	4	1.43006	1.0597	0	180	47	106	0	9.14442	9.14442	9.14442	0	9.14442	0	9.14442	0	9.14442
0	0	0	0	0	0	0	9.46201	9.46201	9.46201	9.46201	1	61.0815	1	0	1	0	0	0	1	0	0	0	0	4	1.4924	1.04545	0	201	67	121	0	9.46201	9.46201	9.46201	0	9.46201	0	9.46201	0	9.46201
0	0	0	0	0	0	0	9.82341	9.82341	9.82341	9.82341	0	61.3717	1	0	0	1	0	0	0	0	0	0	0	6	5.09252	1.12903	0	203	57	129	0	9.82341	9.82341	9.82341	0	9.82341	0	9.82341	0	9.82341
0	0	0	0	0	0	0	9.51951	9.51951	9.51951	9.51951	0	58.7132	0	1	0	0	0	0	0	0	0	0	0	5	1.97152	1.08333	0	175	36	109	0	9.51951	9.51951	9.51951	0	9.51951	0	9.51951	0	9.51951
0	0	0	0	0	0	0	9.42642	9.42642	9.42642	9.42642	1	76.8789	2	2	1	0	1	1	1	1	1	1	0	6	22.3463	1	0	221	64	131	0	9.42642	9.42642	9.42642	0	9.42642	0	9.42642	0	9.42642
0	0	1	1	0	0	0	6.21766	1.59069	10.2724	10.2724	0	74.1602	2	1	0	1	1	0	0	1	0	0	0	13	7.43484	1.11765	0	184	42	126	1	1.59069	10.2724	10.2724	0	10.2724	1	1.59069	1	1.59069
0	0	0	0	0	0	0	9.21561	9.21561	9.21561	9.21561	0	72.5175	2	1	0	0	0	0	0	0	0	0	0	7	4.96812	1.15254	0	265	77	175	0	9.21561	9.21561	9.21561	0	9.21561	0	9.21561	0	9.21561
0	0	0	0	0	0	0	7.47159	7.47159	7.47159	7.47159	0	65.5195	1	2	1	1	0	0	0	0	0	0	0	9	6.64987	1.14865	0	180	44	117	0	7.47159	7.47159	7.47159	0	7.47159	0	7.47159	0	7.47159
0	0	0	0	0	0	0	8.4627	8.4627	8.4627	8.4627	0	49.9028	0	2	1	1	1	0	1	1	1	0	0	4	2.16759	1.19512	0	207	48	101	0	8.4627	8.4627	8.4627	0	8.4627	0	8.4627	0	8.4627
0	0	0	0	0	0	0	9.56605	9.56605	9.56605	9.56605	0	65.9932	1	1	0	1	0	0	0	0	0	0	0	19	9.80807	1.20312	0	203	34	136	0	9.56605	9.56605	9.56605	0	9.56605	0	9.56605	0	9.56605
0	0	0	0	0	0	0	9.36619	9.36619	9.36619	9.36619	1	62.2669	1	2	1	0	0	0	0	0	0	0	0	5	1.71573	1.18667	0	208	49	140	0	9.36619	9.36619	9.36619	0	9.36619	0	9.36619	0	9.36619
0	0	0	0	0	0	0	9.7577	9.7577	9.7577	9.7577	1	76.95	2	1	1	0	0	0	1	0	0	0	0	2	2.49537	1.08475	0	268	63	161	0	9.7577	9.7577	9.7577	0	9.7577	0	9.7577	0	9.7577
0	0	0	0	0	0	0	8.53936	8.53936	8.53936	8.53936	1	53.7659	0	1	0	0	0	0	1	0	0	0	0	4	0.45632	1.15873	0	193	44	121	0	8.53936	8.53936	8.53936	0	8.53936	0	8.53936	0	8.53936
0	0	0	0	0	0	0	9.54962	9.54962	9.54962	9.54962	1	53.4209	0	2	1	0	0	0	0	0	0	0	0	4	1.11793	1.1831	0	267	75	177	0	9.54962	9.54962	9.54962	0	9.54962	0	9.54962	0	9.54962
0	0	0	0	0	0	0	9.04038	9.04038	9.04038	9.04038	0	55.2197	0	1	0	1	0	0	1	0	1	0	0	10	5.15605	1.07042	0	265	53	190	0	9.04038	9.04038	9.04038	0	9.04038	0	9.04038	0	9.04038
0	0	0	0	0	0	0	9.69473	9.69473	9.69473	9.69473	1	58.1328	0	1	1	0	0	0	1	0	1	0	0	4	0.97496	1.25	0	280	63	206	0	9.69473	9.69473	9.69473	0	9.69473	0	9.69473	0	9.69473
0	0	0	0	0	0	0	8.49281	8.49281	8.49281	8.49281	0	67.4962	1	2	1	1	0	1	1	0	1	1	1	15	9.33596	1.13235	0	201	42	121	0	8.49281	8.49281	8.49281	0	8.49281	0	8.49281	0	8.49281
0	0	0	0	0	0	0	8.65982	8.65982	8.65982	8.65982	0	61.3963	1	1	0	1	0	0	0	0	0	0	0	11	17.1624	1.26882	0	211	46	145	0	8.65982	8.65982	8.65982	0	8.65982	0	8.65982	0	8.65982
0	0	0	0	0	0	0	7.31554	7.31554	7.31554	7.31554	1	70.2122	2	1	1	0	1	0	1	0	1	0	0	5	3.89073	1.06494	0	232	54	143	0	7.31554	7.31554	7.31554	0	7.31554	0	7.31554	0	7.31554
0	0	0	0	0	0	0	9.82615	9.82615	9.82615	9.82615	1	59.7344	0	0	0	0	1	1	1	1	0	1	0	10	5.27671	1.04167	0	257	43	188	0	9.82615	9.82615	9.82615	0	9.82615	0	9.82615	0	9.82615
0	0	0	0	0	0	0	9.4538	9.4538	9.4538	9.4538	1	72.4545	2	1	1	0	0	0	1	0	0	0	0	2	2.71777	1.14062	0	240	99	121	0	9.4538	9.4538	9.4538	0	9.4538	0	9.4538	0	9.4538
0	0	0	0	0	0	0	9.77687	9.77687	9.77687	9.77687	0	52.3806	0	2	1	1	0	0	0	0	0	0	0	6	2.75576	1.12698	0	194	47	127	0	9.77687	9.77687	9.77687	0	9.77687	0	9.77687	0	9.77687
0	0	0	0	0	0	0	8.50924	8.50924	8.50924	8.50924	1	72.7858	2	1	0	0	1	0	1	1	1	0	0	4	4.50096	1.02632	0	246	66	148	0	8.50924	8.50924	8.50924	0	8.50924	0	8.50924	0	8.50924
0	0	0	0	0	0	0	8.29569	8.29569	8.29569	8.29569	1	67.5346	1	1	1	0	0	0	0	0	0	0	0	3	1.76885	1.06667	0	216	67	135	0	8.29569	8.29569	8.29569	0	8.29569	0	8.29569	0	8.29569
1	1	1	1	1	0	0	5.60438	5.60438	7.53183	9.6345	0	50.9322	0	2	1	0	1	1	1	1	1	1	0	11	7.05319	1.0098	0	265	42	157	1	5.60438	5.60438	5.60438	1	5.60438	1	5.60438	1	5.60438
0	0	0	0	0	0	0	9.74675	9.74675	9.74675	9.74675	1	54.924	0	2	1	0	1	0	0	1	0	0	0	3	0.589435	1.31667	0	183	51	115	0	9.74675	9.74675	9.74675	0	9.74675	0	9.74675	0	9.74675
0	1	0	1	0	0	1	5.79055	3.5729	5.79055	5.79055	0	79.499	2	0	0	1	1	0	1	1	0	0	1	9	6.61254	1.09333	0	246	64	157	1	3.5729	5.79055	3.5729	1	3.5729	1	3.5729	1	3.5729
0	0	0	0	0	0	0	9.24025	9.24025	9.24025	9.24025	1	65.065	1	2	1	0	1	0	0	1	0	0	0	6	4.06666	1.26154	0	185	45	127	0	9.24025	9.24025	9.24025	0	9.24025	0	9.24025	0	9.24025
0	0	0	0	0	0	0	9.69199	9.69199	9.69199	9.69199	0	74.4695	2	0	0	0	0	0	0	0	0	0	0	15	5.14635	1.06667	0	189	31	118	0	9.69199	9.69199	9.69199	0	9.69199	0	9.69199	0	9.69199
0	0	0	0	0	0	0	8.39425	8.39425	8.39425	8.39425	1	58.4613	0	2	1	1	1	1	1	1	1	1	1	6	2.86549	1.20339	0	150	41	82	0	8.39425	8.39425	8.39425	0	8.39425	0	8.39425	0	8.39425
0	0	0	0	0	0	0	9.97947	9.97947	9.97947	9.97947	1	69.6893	1	1	1	0	1	0	0	0	0	0	0	3	2.07906	1.21429	0	189	59	115	0	9.97947	9.97947	9.97947	0	9.97947	0	9.97947	0	9.97947
0	0	0	0	0	0	0	9.1718	9.1718	9.1718	9.1718	1	72.3587	2	1	0	0	0	1	0	0	0	1	1	6	10.9703	1.03947	0	191	54	111	0	9.1718	9.1718	9.1718	0	9.1718	0	9.1718	0	9.1718
0	0	0	0	0	0	1	0.747433	0.747433	0.747433	0.747433	1	75.2827	2	2	1	0	1	1	1	1	1	1	0	7	10.6435	1	0	231	54	135	1	0.747433	0.747433	0.747433	0	0.747433	0	0.747433	0	0.747433
0	0	0	0	0	0	0	9.35524	9.35524	9.35524	9.35524	1	62.6639	1	0	0	0	0	0	0	0	0	0	0	5	1.43035	1.17742	0	184	57	113	0	9.35524	9.35524	9.35524	0	9.35524	0	9.35524	0	9.35524
0	0	0	0	0	0	0	9.67556	9.67556	9.67556	9.67556	1	70.8391	2	2	1	0	1	0	0	1	0	0	0	2	1.88948	1.24615	0	164	91	60	0	9.67556	9.67556	9.67556	0	9.67556	0	9.67556	0	9.67556
0	0	0	0	0	0	0	9.38809	9.38809	9.38809	9.38809	1	55.5428	0	2		0	1	0	0	0	0	0	0	6	1.1949	1.12698	0	218	47	151	0	9.38809	9.38809	9.38809	0	9.38809	0	9.38809	0	9.38809
0	0	0	0	0	0	0	8.52841	8.52841	8.52841	8.52841	1	50.2286	0	0	0	0	0	0	0	0	0	0	0	2	0.250041	1.30508	0	216	55	149	0	8.52841	8.52841	8.52841	0	8.52841	0	8.52841	0	8.52841
0	0	0	0	0	0	0	9.6564	9.6564	9.6564	9.6564	1	56.7995	0	1	1	0	0	0	1	0	0	0	0	3	0.797676	1.17308	0	259	61	179	0	9.6564	9.6564	9.6564	0	9.6564	0	9.6564	0	9.6564
0	0	0	0	0	0	0	8.53936	8.53936	8.53936	8.53936	1	80.5366	2	1	0	0	0	0	1	0	0	0	0	4	2.40757	1.0625	0	219	43	156	0	8.53936	8.53936	8.53936	0	8.53936	0	8.53936	0	8.53936
0	0	0	0	0	0	0	9.63997	9.63997	9.63997	9.63997	1	62.1109	1	0	1	0	0	0	0	0	0	0	0	4	1.31146	1.26154	0	186	59	114	0	9.63997	9.63997	9.63997	0	9.63997	0	9.63997	0	9.63997
0	0	0	0	0	0	0	8.53936	8.53936	8.53936	8.53936	0	67.8686	1	1	1	1	1	0	0	1	0	0	0	7	3.86721	1.07692	0	165	37	104	0	8.53936	8.53936	8.53936	0	8.53936	0	8.53936	0	8.53936
0	0	0	0	0	0	0	9.99042	9.99042	9.99042	9.99042	1	51.5619	0	0	0	0	0	0	0	0	0	0	0	2	0.366808	1	0	229	86	128	0	9.99042	9.99042	9.99042	0	9.99042	0	9.99042	0	9.99042
0	0	0	0	0	0	0	8.91444	8.91444	8.91444	8.91444	0	55.6167	0	1	0	0	0	0	0	0	0	0	0			1.16667	0		49		0	8.91444	8.91444	8.91444	0	8.91444	0	8.91444	0	8.91444
0	0	0	0	0	0	0	9.7577	9.7577	9.7577	9.7577	0	54.8884	0	2	1	1	0	0	0	0	0	0	0	5	2.52684	1.01176	0	192	44	128	0	9.7577	9.7577	9.7577	0	9.7577	0	9.7577	0	9.7577
0	0	0	0	0	0	0	9.48392	9.48392	9.48392	9.48392	1	65.5606	1	2	1	0	1	1	0	1	0	1	0	15	17.3674	1.25316	0	223	43	150	0	9.48392	9.48392	9.48392	0	9.48392	0	9.48392	0	9.48392
0	0	0	0	0	0	0	9.59069	9.59069	9.59069	9.59069	1	55.8658	0	2	1	0	0	0	1	0	0	0	0	3	1.01618	1.12698	0	264	69	178	0	9.59069	9.59069	9.59069	0	9.59069	0	9.59069	0	9.59069
0	0	0	0	0	0	0	9.46475	9.46475	9.46475	9.46475	0	56.8049	0	2	1	1	0	0	1	0	0	0	0	3	2.18689	1.13043	0	272	72	160	0	9.46475	9.46475	9.46475	0	9.46475	0	9.46475	0	9.46475
0	0	0	0	0	0	0	9.29774	9.29774	9.29774	9.29774	1	57.3443	0	1	0	0	1	0	1	1	0	0	0	4	0.700703	1.09375	0	232	51	166	0	9.29774	9.29774	9.29774	0	9.29774	0	9.29774	0	9.29774
0	0	0	0	0	0	0	9.63723	9.63723	9.63723	9.63723	1	68.8186	1	1	1	0	0	0	0	0	0	0	0	4	3.1203	1.14286	0	254	67	168	0	9.63723	9.63723	9.63723	0	9.63723	0	9.63723	0	9.63723
0	0	0	0	0	0	0	9.60438	9.60438	9.60438	9.60438	0	68.6845	1	1	0	1	0	0	0	0	0	0	0	4	3.48174	1.13514	0	234	71	142	0	9.60438	9.60438	9.60438	0	9.60438	0	9.60438	0	9.60438
0	0	0	0	0	0	0	9.76318	9.76318	9.76318	9.76318	1	51.6304	0	2	1	1	0	0	0	0	0	0	0	6	0.450087	1.11667	0	239	31	165	0	9.76318	9.76318	9.76318	0	9.76318	0	9.76318	0	9.76318
0	0	0	0	0	0	0	9.82615	9.82615	9.82615	9.82615	1	61.6564	1	1	1	1	0	1	0	0	0	1	0	5	5.29119	1.22951	0	250	107	132	0	9.82615	9.82615	9.82615	0	9.82615	0	9.82615	0	9.82615
0	0	0	0	0	0	0	9.52498	9.52498	9.52498	9.52498	0	52.3422	0	2	0	1	0	0	0	0	0	0	0	5	2.87807	1.27143	0	261	57	182	0	9.52498	9.52498	9.52498	0	9.52498	0	9.52498	0	9.52498
0	0	0	0	0	0	0	8.90349	8.90349	8.90349	8.90349	1	54.308	0	1	0	1	0	0	0	0	0	0	0	4	0.570206	1.19643	0	222	55	152	0	8.90349	8.90349	8.90349	0	8.90349	0	8.90349	0	8.90349
0	0	0	0	0	0	1	8.69268	8.69268	8.69268	8.69268	1	80.6927	2	1	1	0	0	0	0	0	0	0	1	4	5.64913	1.13187	0	184	58	96	1	8.69268	8.69268	8.69268	0	8.69268	0	8.69268	0	8.69268
1	0	1	0	0	1	0	7.98631	7.98631	7.98631	7.98631	0	67.9973	1	0	0	0	1	0	1	1	1	0	0	5	6.42708	1.27027	0	237	142	60	1	7.98631	7.98631	7.98631	1	7.98631	1	7.98631	1	7.98631
0	0	0	0	0	0	1	2.35181	2.35181	2.35181	2.35181	1	53.7331	0	2	1	1	0	0	0	0	0	0	0	3	0.87074	1.16667	0	202	68	169	1	2.35181	2.35181	2.35181	0	2.35181	0	2.35181	0	2.35181
0	0	0	0	0	0	0	9.295	9.295	9.295	9.295	1	72.2491	2	1	0	0	0	0	1	0	1	0	0	3	3.2166	1.12069	0	257	68	133	0	9.295	9.295	9.295	0	9.295	0	9.295	0	9.295
0	0	0	0	0	0	0	8.9692	8.9692	8.9692	8.9692	0	58.0643	0	0	0	0	0	0	0	0	0	0	0	3	1.69536	1.06557	0	181	55	113	0	8.9692	8.9692	8.9692	0	8.9692	0	8.9692	0	8.9692
0	0	0	0	0	0	0	8.36687	8.36687	8.36687	8.36687	0	62.872	1	1	1	1	1	0	0	1	0	0	0	8	4.79157	1	0	212	35	143	0	8.36687	8.36687	8.36687	0	8.36687	0	8.36687	0	8.36687
0	0	0	0	0	0	0	9.07324	9.07324	9.07324	9.07324	1	74.8118	2	1	1	0	1	0	0	1	0	0	0	2	1.77415	1.09677	0	211	68	119	0	9.07324	9.07324	9.07324	0	9.07324	0	9.07324	0	9.07324
0	0	0	0	0	0	0	8.32033	8.32033	8.32033	8.32033	1	53.0212	0	1	1	1	0	0	0	0	0	0	0	7	1.2984	1.16418	0	231	48	149	0	8.32033	8.32033	8.32033	0	8.32033	0	8.32033	0	8.32033
0	0	0	0	0	0	0	9.56605	9.56605	9.56605	9.56605	0	72.4216	2	2	1	1	1	1	1	1	1	1	0	20	20.9234	1.04286	0	206	40	111	0	9.56605	9.56605	9.56605	0	9.56605	0	9.56605	0	9.56605
0	0	0	0	0	0	0	9.24025	9.24025	9.24025	9.24025	0	55.3073	0	1	1	1	1	1	0	1	0	1	0	11	7.96703	1.15152	0	232	36	121	0	9.24025	9.24025	9.24025	0	9.24025	0	9.24025	0	9.24025
0	0	0	0	0	0	0	9.27584	9.27584	9.27584	9.27584	1	68.0794	1	1	1	0	0	0	0	0	0	0	0	3	2.48291	1.21739	0	188	60	112	0	9.27584	9.27584	9.27584	0	9.27584	0	9.27584	0	9.27584
0	0	0	0	0	0	1	0.958248	0.958248	0.958248	0.958248	1	81.2266	2	0	0	0	1	0	0	1	0	0	1	5	3.47902	1.01205	0	118	40	63	1	0.958248	0.958248	0.958248	0	0.958248	0	0.958248	0	0.958248
0	0	0	0	0	0	0	8.11773	8.11773	8.11773	8.11773	0	74.475	2	1	1	0	0	1	1	0	1	1	0	18	14.5985	1.1375	0	179	40	110	0	8.11773	8.11773	8.11773	0	8.11773	0	8.11773	0	8.11773
0	0	0	0	0	0	0	8.5065	8.5065	8.5065	8.5065	0	52.8816	0	2	1	1	1	0	1	1	0	0	0	5	2.0749	1.16418	0	218	36	169	0	8.5065	8.5065	8.5065	0	8.5065	0	8.5065	0	8.5065
0	0	0	0	0	0	0	8.65435	8.65435	8.65435	8.65435	1	62.757	1	1	0	0	1	0	1	1	1	0	0	7	2.12184	1.15625	0	204	48	132	0	8.65435	8.65435	8.65435	0	8.65435	0	8.65435	0	8.65435
0	0	0	0	0	0	0	9.40726	9.40726	9.40726	9.40726	1	55.3922	0	1	1	0	1	0	0	1	0	0	0	3	0.764191	1.07273	0	230	78	59	0	9.40726	9.40726	9.40726	0	9.40726	0	9.40726	0	9.40726
0	0	0	0	0	0	1	5.19644	5.19644	5.19644	5.19644	1	83.3018	2	2	1	0	1	0	1	1	0	0	0	3	2.73112	1	0	215	80	120	1	5.19644	5.19644	5.19644	0	5.19644	0	5.19644	0	5.19644
0	0	0	0	0	0	0	9.59343	9.59343	9.59343	9.59343	1	70.6283	2	1	1	0	1	0	1	1	1	0	0	4	2.41666	1.22368	0	189	58	120	0	9.59343	9.59343	9.59343	0	9.59343	0	9.59343	0	9.59343
0	0	0	0	0	0	0	9.58795	9.58795	9.58795	9.58795	1	68.3833	1	2	1	0	0	0	1	0	0	0	0	3	2.48855	1.01429	0	254	69	163	0	9.58795	9.58795	9.58795	0	9.58795	0	9.58795	0	9.58795
0	0	0	0	0	0	0	9.28131	9.28131	9.28131	9.28131	1	59.8768	0	1	1	0	0	0	0	0	0	0	0	4	1.90594	1	0	190	55	127	0	9.28131	9.28131	9.28131	0	9.28131	0	9.28131	0	9.28131
0	0	0	0	0	0	0	9.48939	9.48939	9.48939	9.48939	0	68.3066	1	1	1	0	1	0	1	1	1	0	0	5	5.62768	1.19118	0	202	63	122	0	9.48939	9.48939	9.48939	0	9.48939	0	9.48939	0	9.48939
0	0	0	0	0	0	0	9.6564	9.6564	9.6564	9.6564	0	66.0068	1	1	0	1	0	0	1	0	0	0	0	6	4.36327	1.2459	0	255	57	137	0	9.6564	9.6564	9.6564	0	9.6564	0	9.6564	0	9.6564
0	0	0	0	0	0	0	9.65914	9.65914	9.65914	9.65914	0	52.3313	0	0	0	1	0	0	0	0	0	0	0	2	2.01857	1.2	0	198	62	105	0	9.65914	9.65914	9.65914	0	9.65914	0	9.65914	0	9.65914
0	0	0	0	0	0	0	8.56674	8.56674	8.56674	8.56674	1	59.2526	0	1	1	0	0	0	1	0	0	0	0	2	0.753844	1.09524	0	148	63	166	0	8.56674	8.56674	8.56674	0	8.56674	0	8.56674	0	8.56674
0	0	0	0	0	0	0	9.15264	9.15264	9.15264	9.15264	0	58.6612	0	1	0	1	0	0	0	0	0	0	0	3	2.82134	1.23944	0	156	58	29	0	9.15264	9.15264	9.15264	0	9.15264	0	9.15264	0	9.15264
0	0	0	0	0	0	0	9.02669	9.02669	9.02669	9.02669	1	64.6434	1	0	0	0	1	0	0	1	0	0	1	3	1.79243	1.2	0	242	72	155	0	9.02669	9.02669	9.02669	0	9.02669	0	9.02669	0	9.02669
0	0	0	0	0	0	0	8.43806	8.43806	8.43806	8.43806	1	79.5346	2	1	1	0	1	0	0	1	0	0	0	4	2.93655	1.01471	0	248	51	171	0	8.43806	8.43806	8.43806	0	8.43806	0	8.43806	0	8.43806
0	0	0	0	0	0	0	7.73443	7.73443	7.73443	7.73443	0	69.4346	1	2	1	1	0	0	1	0	0	0	0	11	7.53382	1.28125	0	208	50	139	0	7.73443	7.73443	7.73443	0	7.73443	0	7.73443	0	7.73443
0	0	0	0	0	0	0	8.53662	8.53662	8.53662	8.53662	0	60.8378	1	1	0	0	0	0	0	0	0	0	0	5	2.56569	1.21667	0	179	41	76	0	8.53662	8.53662	8.53662	0	8.53662	0	8.53662	0	8.53662
0	0	0	0	0	0	0	9.859	9.859	9.859	9.859	1	57.5578	0	1	1	0	0	0	1	0	0	0	0	5	1.24913	1.21918	0	245	55	167	0	9.859	9.859	9.859	0	9.859	0	9.859	0	9.859
0	0	0	0	0	0	0	9.60164	9.60164	9.60164	9.60164	1	66.1656	1	1	1	0	0	0	0	0	0	0	0	2	1.56425	1.07143	0	194	57	123	0	9.60164	9.60164	9.60164	0	9.60164	0	9.60164	0	9.60164
0	1	0	1	0	0	0	8.16427	6.48323	8.16427	8.16427	0	64.104	1	2	1	0	0	0	0	0	0	0	0	7	4.26174	1.26154	0	201	49	126	1	6.48323	8.16427	6.48323	1	6.48323	1	6.48323	1	6.48323
0	0	0	0	0	0	0	7.08282	7.08282	7.08282	7.08282	1	63.7454	1	2	1	0	0	0	1	0	1	0	0	2	1.20429	1.16393	0	177	68	98	0	7.08282	7.08282	7.08282	0	7.08282	0	7.08282	0	7.08282
0	0	0	0	0	0	0	8.96646	8.96646	8.96646	8.96646	1	75.8795	2	1	1	1	1	0	1	1	0	0	0	2	2.38381	1.15385	0	213	81	114	0	8.96646	8.96646	8.96646	0	8.96646	0	8.96646	0	8.96646
0	0	0	0	0	0	0	9.2731	9.2731	9.2731	9.2731	0	68.334	1	1	0	0	1	0	1	1	0	0	0	11	5.1427	1.36066	0	227	43	161	0	9.2731	9.2731	9.2731	0	9.2731	0	9.2731	0	9.2731
0	0	0	0	0	0	0	9.56331	9.56331	9.56331	9.56331	0	51.0719	0	1	0	0	0	0	0	0	0	0	0	5	1.79042	1.14667	0	204	44	137	0	9.56331	9.56331	9.56331	0	9.56331	0	9.56331	0	9.56331
0	0	0	0	0	0	0	9.88638	9.88638	9.88638	9.88638	1	72.2793	2	1	0	0	1	0	0	1	0	0	0	3	1.69415	1.03448	0	215	72	123	0	9.88638	9.88638	9.88638	0	9.88638	0	9.88638	0	9.88638
0	0	0	0	0	0	0	9.42368	9.42368	9.42368	9.42368	0	54.8665	0	2	1	1	0	1	0	0	0	1	0	13	7.35024	1.06742	0	244	36	112	0	9.42368	9.42368	9.42368	0	9.42368	0	9.42368	0	9.42368
0	0	0	0	0	0	0	9.40178	9.40178	9.40178	9.40178	0	61.4593	1	1	1	1	1	0	1	1	1	0	0	4	2.70395	1.03125	0	193	48	104	0	9.40178	9.40178	9.40178	0	9.40178	0	9.40178	0	9.40178
0	1	0	1	0	0	0	8.8898	8.81588	8.8898	8.8898	0	61.2129	1	2	1	0	1	0	0	1	0	0	0	6	6.00734	1.15278	0	251	62	162	1	8.81588	8.8898	8.81588	1	8.81588	1	8.81588	1	8.81588
0	0	0	0	0	0	0	9.76044	9.76044	9.76044	9.76044	1	63.2361	1	1	0	0	0	0	1	0	0	0	0	6	3.00291	1.14286	0	253	55	181	0	9.76044	9.76044	9.76044	0	9.76044	0	9.76044	0	9.76044
0	0	0	0	0	0	0	9.48118	9.48118	9.48118	9.48118	1	59.0965	0	2	1	0	0	0	0	0	0	0	0	2	0.726849	1.15789	0	185	50	122	0	9.48118	9.48118	9.48118	0	9.48118	0	9.48118	0	9.48118
0	0	0	0	0	0	0	9.44559	9.44559	9.44559	9.44559	1	60.1533	1	2	0	0	0	0	0	0	0	0	0	6	1.83966	1.19048	0	248	57	162	0	9.44559	9.44559	9.44559	0	9.44559	0	9.44559	0	9.44559
0	0	0	0	0	0	0	9.79603	9.79603	9.79603	9.79603	1	64.8624	1	2	1	0	0	0	0	0	0	0	0	3	1.65959	1.08333	0	189	68	102	0	9.79603	9.79603	9.79603	0	9.79603	0	9.79603	0	9.79603
1	0	1	0	1	0	0	6.19849	9.32786	6.19849	9.32786	1	55.8166	0	1	0	1	1	0	0	1	0	0	0	3	1.56156	1.08333	0	240	60	164	1	6.19849	6.19849	9.32786	1	6.19849	1	6.19849	1	6.19849
0	0	0	0	0	0	0	9.63176	9.63176	9.63176	9.63176	0	66.486	1	1	0	0	0	1	1	0	1	0	0	8	14.1418	1.06522	0	216	65	130	0	9.63176	9.63176	9.63176	0	9.63176	0	9.63176	0	9.63176
0	0	0	0	0	0	0	8.34771	8.34771	8.34771	8.34771	0	75.0418	2	1	1	1	0	0	1	0	0	0	0	11	5.263	1.19718	0	237	49	158	0	8.34771	8.34771	8.34771	0	8.34771	0	8.34771	0	8.34771
0	0	0	0	0	0	0	9.70842	9.70842	9.70842	9.70842	1	62.7023	1	2	1	0	0	0	0	0	0	0	0	5	1.637	1.17188	0	184	39	72	0	9.70842	9.70842	9.70842	0	9.70842	0	9.70842	0	9.70842
0	0	0	0	0	0	0	9.65092	9.65092	9.65092	9.65092	0	69.8453	1	2	0	1	0	0	0	0	0	0	0	7	12.6905	1.11765	0	158	53	88	0	9.65092	9.65092	9.65092	0	9.65092	0	9.65092	0	9.65092
0	0	0	0	0	0	0	8.33949	8.33949	8.33949	8.33949	1	72.9144	2	2	1	0	0	0	0	0	0	0	1	3	1.82488	1.03125	0	176	58	98	0	8.33949	8.33949	8.33949	0	8.33949	0	8.33949	0	8.33949
0	0	0	0	0	0	0	8.27378	8.27378	8.27378	8.27378	0	61.6537	1	1	1	0	0	0	0	0	0	0	0	4	3.02255	1.21212	0	158	43	84	0	8.27378	8.27378	8.27378	0	8.27378	0	8.27378	0	8.27378
0	0	0	0	0	0	0	7.5373	7.5373	7.5373	7.5373	1	70.9815	2	1	1	0	1	0	0	0	0	0	1	4	6.09094	1.06329	0	242	64	160	0	7.5373	7.5373	7.5373	0	7.5373	0	7.5373	0	7.5373
0	0	0	0	0	0	0	8.4271	8.4271	8.4271	8.4271	1	71.7153	2	1	1	0	1	0	1	1	1	0	0	5	2.9553	1.16176	0	199	49	128	0	8.4271	8.4271	8.4271	0	8.4271	0	8.4271	0	8.4271
0	0	0	0	0	0	0	9.88638	9.88638	9.88638	9.88638	1	57.9603	0	0	0	0	0	0	0	0	0	0	0	4	1.3196	1.06061	0	249	83	150	0	9.88638	9.88638	9.88638	0	9.88638	0	9.88638	0	9.88638
0	0	0	0	0	0	0	9.3963	9.3963	9.3963	9.3963	1	56.6982	0	1	0	0	0	0	0	0	0	0	0	3	0.556612	1.14894	0	253	47	179	0	9.3963	9.3963	9.3963	0	9.3963	0	9.3963	0	9.3963
0	0	0	0	0	0	0	8.43532	8.43532	8.43532	8.43532	0	68.7228	1	2	1	1	1	0	0	1	0	0	0	17	12.8006	1.17568	0	220	44	147	0	8.43532	8.43532	8.43532	0	8.43532	0	8.43532	0	8.43532
0	0	0	0	0	0	0	9.3744	9.3744	9.3744	9.3744	0	64.5722	1	1	0	1	1	0	0	1	0	0	0	10	9.1052	1.12	0	201	44	140	0	9.3744	9.3744	9.3744	0	9.3744	0	9.3744	0	9.3744
0	0	0	0	0	0	0	9.58795	9.58795	9.58795	9.58795	0	63.9097	1	2	0	1	0	0	1	0	1	0	1	9	7.63091	1.18852	0	277	53	169	0	9.58795	9.58795	9.58795	0	9.58795	0	9.58795	0	9.58795
0	0	0	0	0	0	0	9.04586	9.04586	9.04586	9.04586	0	53.7385	0	1	0	1	1	0	0	1	0	0	0	5	1.61907	1	0	187	42	126	0	9.04586	9.04586	9.04586	0	9.04586	0	9.04586	0	9.04586
0	0	0	0	0	0	0	9.577	9.577	9.577	9.577	1	62.8172	1	2	1	0	1	0	0	1	0	0	0	4	3.47559	1.05128	0	222	91	117	0	9.577	9.577	9.577	0	9.577	0	9.577	0	9.577
1	0	1	0	1	0	0	7.63587	9.33333	8.5859	9.33333	0	67.1403	1	1	1	1	1	1	1	1	1	1	1	14	12.3173	1.02469	0	167	41	87	1	7.63587	7.63587	9.33333	1	7.63587	1	7.63587	1	7.63587
0	0	0	0	0	0	0	8.50924	8.50924	8.50924	8.50924	1	64.9665	1	0	0	1	0	0	0	0	0	0	0	5	6.12201	1.07042	0	249	62	170	0	8.50924	8.50924	8.50924	0	8.50924	0	8.50924	0	8.50924
0	0	0	0	0	0	0	9.87269	9.87269	9.87269	9.87269	1	68.8816	1	0	0	0	0	0	0	0	0	0	0	4	2.19159	1.02899	0	280	78	187	0	9.87269	9.87269	9.87269	0	9.87269	0	9.87269	0	9.87269
0	0	0	0	0	0	0	9.73853	9.73853	9.73853	9.73853	1	66.2094	1	2	1	0	1	0	0	1	0	0	0	4	3.1802	1.19118	0	222	67	222	0	9.73853	9.73853	9.73853	0	9.73853	0	9.73853	0	9.73853
0	0	0	0	0	0	0	9.76318	9.76318	9.76318	9.76318	1	56.6899	0	0	0	0	0	0	1	0	0	0	0	3	0.934583	1.07812	0	239	66	157	0	9.76318	9.76318	9.76318	0	9.76318	0	9.76318	0	9.76318
1	0	1	0	1	0	0	6.78439	9.6345	6.78439	9.6345	0	62.1875	1	1	0	1	0	1	1	0	1	1	0	12	11.4371	1.19697	0	225	44	148	1	6.78439	6.78439	9.6345	1	6.78439	1	6.78439	1	6.78439
0	0	0	0	0	0	0	9.49213	9.49213	9.49213	9.49213	1	62.1684	1	1	0	0	1	0	1	0	0	0	0	6	7.06725	1.3	0	374	82	250	0	9.49213	9.49213	9.49213	0	9.49213	0	9.49213	0	9.49213
0	0	0	0	0	0	0	9.45106	9.45106	9.45106	9.45106	1	74.5106	2	0	0	0	1	0	1	1	1	0	0	2	1.58463	1	0	207	74	119	0	9.45106	9.45106	9.45106	0	9.45106	0	9.45106	0	9.45106
0	0	0	0	0	0	0	8.55031	8.55031	8.55031	8.55031	0	62.8419	1	2	1	1	0	0	0	0	0	0	0	9	8.21516	1.1194	0	231	46	153	0	8.55031	8.55031	8.55031	0	8.55031	0	8.55031	0	8.55031
0	0	0	0	0	0	0	9.70842	9.70842	9.70842	9.70842	1	63.1266	1	2	1	0	0	0	0	0	0	0	1	3	1.25743	1.05	0	171	60	96	0	9.70842	9.70842	9.70842	0	9.70842	0	9.70842	0	9.70842
0	0	0	0	0	0	0	9.72211	9.72211	9.72211	9.72211	1	59.6222	0	1	1	0	0	0	0	0	0	0	0	7	0.910902	1.08955	0	166	34	104	0	9.72211	9.72211	9.72211	0	9.72211	0	9.72211	0	9.72211
0	0	0	0	0	0	0	9.50856	9.50856	9.50856	9.50856	1	60.6954	1	0	0	0	1	0	0	1	0	0	0	2	1.06153	1.24561	0	242	66	164	0	9.50856	9.50856	9.50856	0	9.50856	0	9.50856	0	9.50856
0	0	0	0	0	0	0	9.51129	9.51129	9.51129	9.51129	0	73.5003	2	0	0	1	0	0	0	0	0	0	0	11	4.16879	1.15942	0	204	37	144	0	9.51129	9.51129	9.51129	0	9.51129	0	9.51129	0	9.51129
0	0	0	0	0	0	0	8.47912	8.47912	8.47912	8.47912	0	59.5866	0	2	1	1	1	0	0	1	0	0	0	10	5.70339	1.09589	0	194	44	109	0	8.47912	8.47912	8.47912	0	8.47912	0	8.47912	0	8.47912
0	1	0	1	0	0	0	8.32854	6.48323	8.32854	8.32854	0	76.5585	2	2	1	1	0	1	0	0	0	1	0	14	8.0722	1.21212	0	166	45	103	1	6.48323	8.32854	6.48323	1	6.48323	1	6.48323	1	6.48323
0	0	0	0	0	0	0	8.85421	8.85421	8.85421	8.85421	1	60.6023	1	0	0	0	1	0	1	1	1	0	0	4	1.48519	1.21538	0	234	58	152	0	8.85421	8.85421	8.85421	0	8.85421	0	8.85421	0	8.85421
0	0	0	0	0	0	0	9.66735	9.66735	9.66735	9.66735	1	73.8645	2	2	1	0	1	1	1	1	1	1	1	15	14.6479	1.19048	0	162	32	92	0	9.66735	9.66735	9.66735	0	9.66735	0	9.66735	0	9.66735
0	0	0	0	0	0	0	9.18549	9.18549	9.18549	9.18549	0	74.7132	2	1	0	1	0	0	0	0	0	0	1	12	18.0146	1.07059	0	238	73	148	0	9.18549	9.18549	9.18549	0	9.18549	0	9.18549	0	9.18549
0	0	0	0	0	0	0	9.30048	9.30048	9.30048	9.30048	1	72.8569	2	1	1	0	1	0	1	1	0	0	0	3	2.47489	1.30645	0	271	64	185	0	9.30048	9.30048	9.30048	0	9.30048	0	9.30048	0	9.30048
0	0	0	0	0	0	0	9.65914	9.65914	9.65914	9.65914	1	69.1499	1	1	1	0	1	1	1	1	1	1	1	14	7.66095	1.11111	0	216	33	146	0	9.65914	9.65914	9.65914	0	9.65914	0	9.65914	0	9.65914
0	0	0	0	0	0	0	8.54209	8.54209	8.54209	8.54209	0	58.0671	0	1	0	1	0	0	0	0	0	0	0	6	8.53994	1.18667	0	236	74	156	0	8.54209	8.54209	8.54209	0	8.54209	0	8.54209	0	8.54209
0	0	0	0	0	0	0	9.60986	9.60986	9.60986	9.60986	1	54.5599	0	0	0	1	0	0	1	0	1	0	0	2	0.75129	1	0	193	88	90	0	9.60986	9.60986	9.60986	0	9.60986	0	9.60986	0	9.60986
0	0	0	0	0	0	0	9.0486	9.0486	9.0486	9.0486	0	51.5866	0	2	1	0	1	0	0	1	0	0	0	4	1.59122	1.2029	0	195	46	128	0	9.0486	9.0486	9.0486	0	9.0486	0	9.0486	0	9.0486
0	0	0	0	0	0	0	9.36345	9.36345	9.36345	9.36345	0	58.2396	0	1	0	1	0	0	1	0	0	0	0	7	3.24321	1.20339	0	282	51	205	0	9.36345	9.36345	9.36345	0	9.36345	0	9.36345	0	9.36345
0	0	0	0	0	0	0	9.84257	9.84257	9.84257	9.84257	0	66.7598	1	2	1	0	1	0	1	1	1	0	0	5	5.11268	1.12308	0	214	63	122	0	9.84257	9.84257	9.84257	0	9.84257	0	9.84257	0	9.84257
0	0	0	0	0	0	0	8.47912	8.47912	8.47912	8.47912	1	68.9911	1	1	1	0	0	0	0	0	0	0	0	7	2.72574	1.27941	0	238	44	169	0	8.47912	8.47912	8.47912	0	8.47912	0	8.47912	0	8.47912
0	0	0	0	0	0	0	8.44901	8.44901	8.44901	8.44901	0	60.1369	1	1	0	1	0	0	0	0	0	0	0	5	4.2351	1.21429	0	259	60	176	0	8.44901	8.44901	8.44901	0	8.44901	0	8.44901	0	8.44901
0	0	0	0	0	0	0	8.51198	8.51198	8.51198	8.51198	0	60.0548	1	1	0	1	0	0	0	0	0	0	0	12	6.23517	1.19048	0	221	34	157	0	8.51198	8.51198	8.51198	0	8.51198	0	8.51198	0	8.51198
0	0	0	0	0	0	0	4.0794	4.0794	4.0794	4.0794	0	51.321	0	0	0	1	0	0	1	0	0	0	0	5	1.63832	1.03774	0	248	49	161	0	4.0794	4.0794	4.0794	0	4.0794	0	4.0794	0	4.0794
0	0	0	0	0	0	0	9.91102	9.91102	9.91102	9.91102	1	63.3511	1	2	1	0	0	0	1	0	1	0	0	5	3.70641	1.02532	0	256	74	148	0	9.91102	9.91102	9.91102	0	9.91102	0	9.91102	0	9.91102
0	0	0	0	0	0	0	8.9692	8.9692	8.9692	8.9692	0	51.9233	0	1	0	0	0	0	1	0	0	0	0	3	1.06274	1.14545	0	229	40	143	0	8.9692	8.9692	8.9692	0	8.9692	0	8.9692	0	8.9692
0	0	0	0	0	0	0	2.91307	2.91307	2.91307	2.91307	0	49.87	0	1	0	0	1	1	0	1	0	1	0	6	2.24688	1.07042	0	162	44	84	0	2.91307	2.91307	2.91307	0	2.91307	0	2.91307	0	2.91307
0	0	0	0	0	0	0	4.21081	4.21081	4.21081	4.21081	0	52.1643	0	2	1	1	0	0	0	0	0	0	0	6	1.62457	1.28333	0	271	44	157	0	4.21081	4.21081	4.21081	0	4.21081	0	4.21081	0	4.21081
0	0	0	0	0	0	0	9.74401	9.74401	9.74401	9.74401	1	78.6585	2	1	1	0	0	0	1	0	0	0	0	3	4.241	1.19481	0	243	69	149	0	9.74401	9.74401	9.74401	0	9.74401	0	9.74401	0	9.74401
0	0	0	0	0	0	0	9.56605	9.56605	9.56605	9.56605	0	69.7632	1	1	0	1	1	0	1	1	1	0	1	9	5.26869	1.01389	0	219	48	138	0	9.56605	9.56605	9.56605	0	9.56605	0	9.56605	0	9.56605
0	0	0	0	0	0	0	8.53936	8.53936	8.53936	8.53936	1	70.7023	2	2	1	0	1	1	0	1	0	0	0	9	10.3173	1.10811	0	184	35	123	0	8.53936	8.53936	8.53936	0	8.53936	0	8.53936	0	8.53936
0	0	0	0	0	0	0	9.35797	9.35797	9.35797	9.35797	0	60.2984	1	1	0	1	0	0	0	0	0	0	0	15	7.06413	1.15942	0	234	26	171	0	9.35797	9.35797	9.35797	0	9.35797	0	9.35797	0	9.35797
0	0	0	0	0	0	0	9.8152	9.8152	9.8152	9.8152	0	54.4723	0	1	0	1	1	0	0	0	0	0	0	6	2.74138	1.21429	0	212	44	144	0	9.8152	9.8152	9.8152	0	9.8152	0	9.8152	0	9.8152
0	0	0	0	0	0	0	8.62971	8.62971	8.62971	8.62971	0	52.5667	0	2	1	1	0	0	0	0	0	0	0	5	3.25426	1.03333	0	219	48	141	0	8.62971	8.62971	8.62971	0	8.62971	0	8.62971	0	8.62971
0	0	0	0	0	0	0	8.56947	8.56947	8.56947	8.56947	1	49.3936	0	1	0	1	1	0	1	1	0	0	0	4	0.87788	1.0375	0	218	76	135	0	8.56947	8.56947	8.56947	0	8.56947	0	8.56947	0	8.56947
0	0	0	0	0	0	0	8.50103	8.50103	8.50103	8.50103	1	68.1287	1	1	1	0	1	0	0	1	0	0	0	6	3.03638	1.25714	0	229	47	149	0	8.50103	8.50103	8.50103	0	8.50103	0	8.50103	0	8.50103
0	0	0	0	0	0	0	8.47091	8.47091	8.47091	8.47091	1	74.5626	2	2	1	0	0	0	0	0	0	0	0	3	3.50027	1.25	0	230	99	116	0	8.47091	8.47091	8.47091	0	8.47091	0	8.47091	0	8.47091
0	0	0	0	0	0	0	9.47296	9.47296	9.47296	9.47296	1	51.8795	0	1	1	0	0	0	0	0	0	0	0	2	0.429554	1.3	0	227	80	136	0	9.47296	9.47296	9.47296	0	9.47296	0	9.47296	0	9.47296
0	0	0	0	0	0	0	9.35524	9.35524	9.35524	9.35524	1	81.1116	2	2	1	0	1	0	1	1	1	0	0	3	2.71768	1.30645	0	188	57	110	0	9.35524	9.35524	9.35524	0	9.35524	0	9.35524	0	9.35524
0	0	0	0	0	0	0	9.23751	9.23751	9.23751	9.23751	0	68.2491	1	1	1	1	0	0	0	0	0	0	0	11	4.82413	1.18571	0	202	42	135	0	9.23751	9.23751	9.23751	0	9.23751	0	9.23751	0	9.23751
0	0	0	0	0	0	0	8.59685	8.59685	8.59685	8.59685	0	65.6947	1	1	0	1	0	0	1	0	1	0	0	9	6.23416	1.13333	0	206	44	133	0	8.59685	8.59685	8.59685	0	8.59685	0	8.59685	0	8.59685
0	0	0	0	0	0	0	9.58522	9.58522	9.58522	9.58522	1	73.0732	2	2	1	0	0	0	1	0	1	0	0	5	4.56166	1.11842	0	190	47	115	0	9.58522	9.58522	9.58522	0	9.58522	0	9.58522	0	9.58522
0	0	0	0	0	0	0	9.81793	9.81793	9.81793	9.81793	1	62.0014	1	1	1	0	0	0	0	0	0	0	0	4	2.15554	1.01163	0	265	76	170	0	9.81793	9.81793	9.81793	0	9.81793	0	9.81793	0	9.81793
0	0	1	0	1	0	0	3.91239	9.93292	3.92334	9.93292	0	73.0815	2	1	0	0	1	0	0	1	1	0	1	6	3.961	1.02817	0	153	41	93	1	3.91239	9.93292	9.93292	0	9.93292	1	3.91239	1	3.91239
0	0	0	0	0	0	0	9.54962	9.54962	9.54962	9.54962	1	69.6482	1	1	1	0	1	0	0	1	0	0	1	6	3.00561	1	0	249	48	170	0	9.54962	9.54962	9.54962	0	9.54962	0	9.54962	0	9.54962
0	0	0	0	0	0	1	8.846	8.846	8.846	8.846	1	69.2129	1	2	1	0	1	1	1	1	1	1	0	5	8.08185	1.05263	0	183	53	101	1	8.846	8.846	8.846	0	8.846	0	8.846	0	8.846
0	0	0	0	0	0	0	9.56331	9.56331	9.56331	9.56331	0	57.629	0	0	0	1	0	0	1	0	0	0	0	5	4.21206	1.0411	0	303	62	215	0	9.56331	9.56331	9.56331	0	9.56331	0	9.56331	0	9.56331
0	0	0	0	0	0	0	8.48734	8.48734	8.48734	8.48734	1	56.0383	0	1	0	0	0	0	1	0	1	0	0	5	0.607004	1.03226	0	202	42	128	0	8.48734	8.48734	8.48734	0	8.48734	0	8.48734	0	8.48734
0	0	0	0	0	0	0	9.65092	9.65092	9.65092	9.65092	1	62.0643	1	1	0	0	1	0	1	1	0	0	0	5	2.36945	1.11842	0	237	59	162	0	9.65092	9.65092	9.65092	0	9.65092	0	9.65092	0	9.65092
0	0	0	0	0	0	0	8.47639	8.47639	8.47639	8.47639	1	63.9863	1	2	1	0	1	0	0	0	0	0	0	5	2.96808	1.12	0	210	53	139	0	8.47639	8.47639	8.47639	0	8.47639	0	8.47639	0	8.47639
0	0	0	0	0	0	1	4.97741	4.97741	4.97741	4.97741	1	80.7201	2	2	1	0	1	1	1	1	1	1	0	5	14.1454	1.05634	0	256	77	156	1	4.97741	4.97741	4.97741	0	4.97741	0	4.97741	0	4.97741
0	0	0	0	0	0	0	8.2245	8.2245	8.2245	8.2245	1	57.8891	0	1	0	0	1	0	1	1	0	0	0	5	1.16183	1.06667	0	238	48	164	0	8.2245	8.2245	8.2245	0	8.2245	0	8.2245	0	8.2245
0	0	0	0	1	0	0	9.58248	9.58248	7.05544	9.58248	1	55.6769	0	0	0	0	0	0	0	0	0	0	0	2	0.447307	1.19231	0	211	71	107	1	7.05544	9.58248	9.58248	0	9.58248	1	7.05544	0	9.58248
0	0	0	0	0	0	0	9.14716	9.14716	9.14716	9.14716	1	56.0903	0	1	1	0	1	0	1	0	0	0	0	5	1.21794	1.17188	0	273	58	192	0	9.14716	9.14716	9.14716	0	9.14716	0	9.14716	0	9.14716
0	0	0	0	0	0	0	8.53388	8.53388	8.53388	8.53388	1	68.8515	1	0	0	0	1	0	0	1	0	0	0	2	1.69167	1.01587	0	184	66	102	0	8.53388	8.53388	8.53388	0	8.53388	0	8.53388	0	8.53388
0	0	0	0	0	0	0	9.34702	9.34702	9.34702	9.34702	1	63.4223	1	1	0	0	0	0	0	0	0	0	0	3	2.033	1.32692	0	267	69	181	0	9.34702	9.34702	9.34702	0	9.34702	0	9.34702	0	9.34702
0	0	0	0	0	0	0	9.74127	9.74127	9.74127	9.74127	1	58.8364	0	1	0	0	0	0	1	0	1	0	0	4	1.99585	1	0	268	67	173	0	9.74127	9.74127	9.74127	0	9.74127	0	9.74127	0	9.74127
0	0	0	0	0	0	0	8.54757	8.54757	8.54757	8.54757	1	72.3888	2	1	1	0	0	0	0	0	0	0	0	3	3.28215	1.05479	0	194	70	107	0	8.54757	8.54757	8.54757	0	8.54757	0	8.54757	0	8.54757
0	0	0	0	0	0	0	9.52772	9.52772	9.52772	9.52772	1	57.7467	0	0	1	0	0	0	0	0	0	0	0	5	0.779408	1.05	0	231	45	162	0	9.52772	9.52772	9.52772	0	9.52772	0	9.52772	0	9.52772
0	0	0	0	0	0	1	2.12457	2.12457	2.12457	2.12457	0	51.1869	0	2	1	1	1	0	1	0	0	0	0	10	4.87834	1.01493	0	357	51	220	1	2.12457	2.12457	2.12457	0	2.12457	0	2.12457	0	2.12457
0	0	0	0	1	0	0	9.08693	9.08693	2.13005	9.08693	0	69.1663	1	1	0	1	1	0	0	1	0	0	1	6	3.29613	1.0678	0	164	54	92	1	2.13005	9.08693	9.08693	0	9.08693	1	2.13005	0	9.08693
0	0	0	0	0	0	0	9.88912	9.88912	9.88912	9.88912	1	62.6119	1	1	1	0	0	0	1	0	0	0	0	4	1.77454	1.03125	0	230	58	137	0	9.88912	9.88912	9.88912	0	9.88912	0	9.88912	0	9.88912
0	0	0	0	0	0	0	8.47639	8.47639	8.47639	8.47639	0	73.8535	2	1	1	1	0	0	0	0	0	0	0	9	5.35615	1.15714	0	174	52	106	0	8.47639	8.47639	8.47639	0	8.47639	0	8.47639	0	8.47639
0	0	0	0	0	0	0	8.49829	8.49829	8.49829	8.49829	1	65.9329	1	2	1	0	0	0	0	0	0	0	0	2	2.02076	1.25714	0	199	78	107	0	8.49829	8.49829	8.49829	0	8.49829	0	8.49829	0	8.49829
0	0	0	0	0	0	0	9.65366	9.65366	9.65366	9.65366	0	62.9514	1	1	0	1	0	0	1	0	0	0	0	6	3.64732	1.03571	0	245	47	176	0	9.65366	9.65366	9.65366	0	9.65366	0	9.65366	0	9.65366
0	0	0	0	0	0	0	8.43258	8.43258	8.43258	8.43258	0	51.1814	0	2	0	1	0	0	1	0	0	0	0	6	2.85115	1.14062	0	217	52	122	0	8.43258	8.43258	8.43258	0	8.43258	0	8.43258	0	8.43258
0	0	0	0	0	0	0	8.27105	8.27105	8.27105	8.27105	0	53.807	0	1	1	0	0	0	1	0	1	0	0	6	3.05886	1.12162	0	262	57	166	0	8.27105	8.27105	8.27105	0	8.27105	0	8.27105	0	8.27105
1	0	1	0	0	0	0	9.12526	9.78782	9.78782	9.78782	0	65.9713	1	2	1	1	1	0	0	0	1	0	1	2	2.65422	1.15152	0	148	54	72	1	9.12526	9.12526	9.78782	1	9.12526	1	9.12526	1	9.12526
0	0	0	0	0	0	0	9.37988	9.37988	9.37988	9.37988	1	65.0075	1	0	1	0	0	0	0	0	0	0	0	3	1.52347	1.13333	0	213	52	129	0	9.37988	9.37988	9.37988	0	9.37988	0	9.37988	0	9.37988
0	0	0	0	0	0	0	8.41615	8.41615	8.41615	8.41615	1	59.833	0	1	0	0	0	0	1	0	0	0	0	2	0.97629	1.17241	0	199	75	106	0	8.41615	8.41615	8.41615	0	8.41615	0	8.41615	0	8.41615
0	0	0	0	0	0	0	9.79055	9.79055	9.79055	9.79055	1	75.2033	2	0	1	0	1	0	1	1	1	0	0	3	1.87607	1.11667	0	185	59	105	0	9.79055	9.79055	9.79055	0	9.79055	0	9.79055	0	9.79055
0	0	0	0	0	0	0	9.70568	9.70568	9.70568	9.70568	0	76.8898	2	2	1	1	0	0	0	0	0	0	0	14	8.43968	1	0	256	51	186	0	9.70568	9.70568	9.70568	0	9.70568	0	9.70568	0	9.70568
0	0	0	0	0	0	1	8.52841	8.52841	8.52841	8.52841	1	75.8439	2	1	1	0	1	0	0	1	0	0	0	2	1.66592	1.2	0	198	67	114	1	8.52841	8.52841	8.52841	0	8.52841	0	8.52841	0	8.52841
0	0	0	1	0	0	0	8.49008	0.276523	8.49008	8.49008	1	80.5832	2	2	1	0	1	0	0	1	0	0	0	3	2.49118	1.21212	0	232	51	164	1	0.276523	8.49008	8.49008	0	8.49008	1	0.276523	1	0.276523
0	0	1	0	0	0	0	4.06571	7.14579	7.14579	7.14579	1	56.2136	0	2	1	0	0	1	1	0	1	1	0	4	3.01365	1.04412	0	209	60	121	1	4.06571	7.14579	7.14579	0	7.14579	1	4.06571	1	4.06571
0	0	0	0	0	0	0	8.22998	8.22998	8.22998	8.22998	0	52.4517	0	0	0	1	0	1	1	0	1	1	0	3	2.28827	1.13433	0	147	55	75	0	8.22998	8.22998	8.22998	0	8.22998	0	8.22998	0	8.22998
0	0	0	1	0	0	0	8.44627	4.39973	8.44627	8.44627	0	60.4271	1	0	0	1	1	0	1	1	1	0	0	5	3.26027	1.01493	0	222	56	145	1	4.39973	8.44627	8.44627	0	8.44627	1	4.39973	1	4.39973
0	0	0	0	0	0	0	8.31485	8.31485	8.31485	8.31485	1	62.3025	1	2	1	0	0	0	1	0	0	0	0	4	1.45297	1.09375	0	231	55	173	0	8.31485	8.31485	8.31485	0	8.31485	0	8.31485	0	8.31485
0	0	0	0	0	0	0	9.01848	9.01848	9.01848	9.01848	0	55.8111	0	1	0	1	0	0	0	0	0	0	0	7	3.78006	1.1	0	207	44	118	0	9.01848	9.01848	9.01848	0	9.01848	0	9.01848	0	9.01848
0	0	0	0	0	0	1	5.02669	5.02669	5.02669	5.02669	0	74.3546	2	1	0	0	1	0	0	1	0	0	1	13	7.64196	1.08046	0	162	40	106	1	5.02669	5.02669	5.02669	0	5.02669	0	5.02669	0	5.02669
0	0	0	0	0	0	0	9.18001	9.18001	9.18001	9.18001	1	73.9767	2	2	1	0	0	0	0	0	0	0	0	3	1.73175	1.12245	0	172	55	117	0	9.18001	9.18001	9.18001	0	9.18001	0	9.18001	0	9.18001
0	0	0	0	0	0	0	9.6783	9.6783	9.6783	9.6783	1	68.6105	1	2	1	0	1	0	0	1	0	0	0	3	1.53869	1.03448	0	192	40	125	0	9.6783	9.6783	9.6783	0	9.6783	0	9.6783	0	9.6783
0	0	0	0	0	0	0	8.34771	8.34771	8.34771	8.34771	0	81.5031	2	1	1	1	0	0	1	0	1	0	0	15	5.35824	1.14706	0	250	39	138	0	8.34771	8.34771	8.34771	0	8.34771	0	8.34771	0	8.34771
0	0	0	0	0	0	0	8.32854	8.32854	8.32854	8.32854	1	76.0794	2	0	0	0	1	0	0	0	0	0	0	4	3.85014	1	0	282	60	203	0	8.32854	8.32854	8.32854	0	8.32854	0	8.32854	0	8.32854
0	0	0	0	0	0	0	9.44559	9.44559	9.44559	9.44559	1	54.9706	0	1	1	0	0	0	0	0	0	0	0	6	1.01546	1.01429	0	219	48	151	0	9.44559	9.44559	9.44559	0	9.44559	0	9.44559	0	9.44559
0	0	0	0	0	0	0	9.55784	9.55784	9.55784	9.55784	1	53.2841	0	1	0	0	0	0	0	0	0	0	0	4	0.455726	1.0597	0	221	49	122	0	9.55784	9.55784	9.55784	0	9.55784	0	9.55784	0	9.55784
1	0	1	0	0	0	0	6.73511	9.46749	9.46749	9.46749	0	54.8884	0	1	0	0	1	0	0	0	0	0	0	6	1.94689	1.13333	0	212	43	133	1	6.73511	6.73511	9.46749	1	6.73511	1	6.73511	1	6.73511
0	0	0	0	0	0	0	9.6783	9.6783	9.6783	9.6783	1	68.616	1	1	1	0	1	0	0	1	0	0	0	3	2.75845	1.15385	0	227	72	139	0	9.6783	9.6783	9.6783	0	9.6783	0	9.6783	0	9.6783
0	0	0	0	0	0	0	8.49008	8.49008	8.49008	8.49008	1	72.6653	2	2	0	0	0	0	1	0	1	0	0	4	4.34021	1.21622	0	244	84	140	0	8.49008	8.49008	8.49008	0	8.49008	0	8.49008	0	8.49008
0	0	0	0	0	0	0	8.3614	8.3614	8.3614	8.3614	1	52.5749	0	0	0	1	0	0	0	0	0	0	0	3	0.569859	1.01852	0	212	54	140	0	8.3614	8.3614	8.3614	0	8.3614	0	8.3614	0	8.3614
0	0	0	0	0	0	0	8.33676	8.33676	8.33676	8.33676	1	78.4914	2	1	1	0	0	0	1	0	1	0	0	3	2.12118	1.14925	0	189	53	106	0	8.33676	8.33676	8.33676	0	8.33676	0	8.33676	0	8.33676
0	0	0	0	0	0	0	9.69473	9.69473	9.69473	9.69473	1	62.4668	1	1	0	0	1	1	1	1	1	1	0	8	6.83692	1.05556	0	206	49	145	0	9.69473	9.69473	9.69473	0	9.69473	0	9.69473	0	9.69473
0	0	0	0	0	0	0	9.47844	9.47844	9.47844	9.47844	1	58.2231	0	2	0	0	0	0	0	0	0	0	0	4	1.26903	1.16667	0	240	60	157	0	9.47844	9.47844	9.47844	0	9.47844	0	9.47844	0	9.47844
0	0	0	0	0	0	0	9.76865	9.76865	9.76865	9.76865	1	57.2348	0	2	1	0	0	0	1	0	1	0	0	4	1.52792	1.21212	0	217	64	124	0	9.76865	9.76865	9.76865	0	9.76865	0	9.76865	0	9.76865
1	1	1	1	0	0	0	3.99452	2.93771	9.93018	9.93018	1	69.3415	1	1	1	0	1	0	1	0	1	0	0	8	4.06374	1.06316	0	205	40	136	1	2.93771	3.99452	2.93771	1	2.93771	1	2.93771	1	2.93771
0	0	0	0	0	0	0	9.70842	9.70842	9.70842	9.70842	1	69.7522	1	0	1	0	0	0	1	0	0	0	0	2	1.83299	1.09091	0	243	60	169	0	9.70842	9.70842	9.70842	0	9.70842	0	9.70842	0	9.70842
0	0	0	0	0	0	0	9.31691	9.31691	9.31691	9.31691	0	52.7693	0	0	0	1	1	0	0	0	0	0	0	4	1.91439	1.23288	0	200	48	130	0	9.31691	9.31691	9.31691	0	9.31691	0	9.31691	0	9.31691
0	0	0	0	0	0	0	9.66735	9.66735	9.66735	9.66735	0	56.0575	0	1	0	1	0	0	0	0	0	0	0	5	3.41405	1.12791	0	238	48	165	0	9.66735	9.66735	9.66735	0	9.66735	0	9.66735	0	9.66735
0	0	0	0	0	0	0	9.58522	9.58522	9.58522	9.58522	0	65.9466	1	2	1	1	1	0	0	0	0	0	0	5	4.18832	1.05618	0	198	57	124	0	9.58522	9.58522	9.58522	0	9.58522	0	9.58522	0	9.58522
0	0	0	0	0	0	1	5.20739	5.20739	5.20739	5.20739	1	86.3737	2	1	1	0	1	0	1	1	0	0	0	4	3.95771	1.17647	0	243	58	155	1	5.20739	5.20739	5.20739	0	5.20739	0	5.20739	0	5.20739
0	0	0	0	0	0	0	9.51129	9.51129	9.51129	9.51129	0	55.7618	0	1	0	1	0	0	1	0	0	0	0	3	1.41783	1.05085	0	235	50	153	0	9.51129	9.51129	9.51129	0	9.51129	0	9.51129	0	9.51129
0	0	0	0	0	0	0	8.54483	8.54483	8.54483	8.54483	1	54.0726	0	2	1	0	1	0	1	1	1	0	0	8	0.463476	1.01695	0	223	33	145	0	8.54483	8.54483	8.54483	0	8.54483	0	8.54483	0	8.54483
0	0	0	0	0	0	0	9.83162	9.83162	9.83162	9.83162	1	75.9316	2	2	1	0	1	1	1	1	1	1	1	4	7.90959	1.18182	0	189	56	103	0	9.83162	9.83162	9.83162	0	9.83162	0	9.83162	0	9.83162
0	0	0	0	0	0	0	9.80151	9.80151	9.80151	9.80151	1	52.3149	0	2	1	0	0	0	1	0	1	0	0	2	0.436538	1.12903	0	252	61	178	0	9.80151	9.80151	9.80151	0	9.80151	0	9.80151	0	9.80151
0	0	0	0	0	0	0	9.50308	9.50308	9.50308	9.50308	0	65.5524	1	0	0	1	0	0	0	0	0	0	0	7	8.38542	1.17333	0	271	66	179	0	9.50308	9.50308	9.50308	0	9.50308	0	9.50308	0	9.50308
0	0	0	0	0	0	0	9.50308	9.50308	9.50308	9.50308	1	56.5695	0	0	1	0	1	0	1	1	1	0	0	4	0.686849	1.01587	0	185	39	94	0	9.50308	9.50308	9.50308	0	9.50308	0	9.50308	0	9.50308
0	0	0	0	0	0	0	4.94182	4.94182	4.94182	4.94182	1	76.6543	2	0	0	0	1	0	1	0	1	0	0	4	6.39919	1.03529	0	285	60	208	0	4.94182	4.94182	4.94182	0	4.94182	0	4.94182	0	4.94182
0	0	0	0	0	0	0	8.6872	8.6872	8.6872	8.6872	1	69.8234	1	1	0	0	0	0	0	0	0	0	0	4	2.34474	1.14062	0	211	47	136	0	8.6872	8.6872	8.6872	0	8.6872	0	8.6872	0	8.6872
0	0	1	0	1	0	1	2.26968	6.31348	2.26968	6.31348	1	74.5352	2	1	0	0	1	0	1	1	0	0	0	2	3.0284	1.06667	0	170	68	170	1	2.26968	6.31348	6.31348	0	6.31348	1	2.26968	1	2.26968
0	0	0	0	0	0	0	9.68104	9.68104	9.68104	9.68104	1	64.178	1	2	1	0	0	0	0	0	0	0	0	4	2.70109	1.14286	0	255	75	168	0	9.68104	9.68104	9.68104	0	9.68104	0	9.68104	0	9.68104
0	0	0	0	0	0	0	9.07871	9.07871	9.07871	9.07871	0	60.2026	1	1	1	1	1	0	1	1	1	0	0	6	2.94155	1.08333	0	193	38	124	0	9.07871	9.07871	9.07871	0	9.07871	0	9.07871	0	9.07871
0	0	0	0	0	0	0	8.52841	8.52841	8.52841	8.52841	1	57.1828	0	2	1	1	0	0	0	0	0	0	0	4	1.41458	1.20312	0	199	56	123	0	8.52841	8.52841	8.52841	0	8.52841	0	8.52841	0	8.52841
0	0	0	0	0	0	0	9.37166	9.37166	9.37166	9.37166	0	60.8788	1	1	1	0	0	1	0	0	0	1	0	9	10.3887	1.15385	0	237	45	152	0	9.37166	9.37166	9.37166	0	9.37166	0	9.37166	0	9.37166
0	0	0	0	0	0	0	9.80972	9.80972	9.80972	9.80972	1	59.666	0	1	0	1	0	0	0	0	0	0	0	8	2.09143	1.17188	0	212	39	151	0	9.80972	9.80972	9.80972	0	9.80972	0	9.80972	0	9.80972
0	1	0	1	0	0	0	9.48939	0.553046	9.48939	9.48939	1	56.3778	0	2	1	0	1	0	0	1	0	0	0	7	1.11975	1.09589	0	259	42	175	1	0.553046	9.48939	0.553046	1	0.553046	1	0.553046	1	0.553046
0	0	0	0	0	0	0	9.84257	9.84257	9.84257	9.84257	1	72.6899	2	1	1	0	1	0	1	1	0	0	0	3	3.88568	1.26087	0	252	91	145	0	9.84257	9.84257	9.84257	0	9.84257	0	9.84257	0	9.84257
0	0	0	0	0	0	0	8.55852	8.55852	8.55852	8.55852	1	55.332	0	2	1	0	0	0	0	0	0	0	0	3	0.615208	1.23729	0	204	62	173	0	8.55852	8.55852	8.55852	0	8.55852	0	8.55852	0	8.55852
0	0	0	0	0	0	0	9.12252	9.12252	9.12252	9.12252	0	63.8905	1	1	0	1	0	0	0	0	0	0	0	6	3.54559	1.16667	0	181	36	98	0	9.12252	9.12252	9.12252	0	9.12252	0	9.12252	0	9.12252
0	0	0	0	0	0	0	9.10062	9.10062	9.10062	9.10062	0	61.922	1	1	0	0	0	0	0	0	0	0	0	3	3.50559	1.2459	0	209	86	114	0	9.10062	9.10062	9.10062	0	9.10062	0	9.10062	0	9.10062
0	0	0	0	0	0	0	8.29569	8.29569	8.29569	8.29569	1	72.7693	2	1	0	0	0	0	0	0	0	0	0	3	3.12807	1.09859	0	229	66	140	0	8.29569	8.29569	8.29569	0	8.29569	0	8.29569	0	8.29569
0	0	0	0	0	0	0	9.39357	9.39357	9.39357	9.39357	1	57.8152	0	0	1	0	0	0	0	0	0	0	0	3	0.690043	1.2069	0	208	55	137	0	9.39357	9.39357	9.39357	0	9.39357	0	9.39357	0	9.39357
0	0	0	0	0	0	0	9.65366	9.65366	9.65366	9.65366	0	57.2676	0	2	1	1	1	0	1	1	1	0	0	4	1.5103	1.15385	0	178	41	113	0	9.65366	9.65366	9.65366	0	9.65366	0	9.65366	0	9.65366
0	0	0	0	0	0	0	8.99384	8.99384	8.99384	8.99384	1	53.3005	0	1	0	1	0	0	0	0	0	0	0	3	1.02559	1.16667	0	267	72	178	0	8.99384	8.99384	8.99384	0	8.99384	0	8.99384	0	8.99384
0	0	0	0	0	0	0	9.7358	9.7358	9.7358	9.7358	1	63.321	1	0	0	1	0	0	1	0	0	0	0	3	1.91896	1.1194	0	218	83	121	0	9.7358	9.7358	9.7358	0	9.7358	0	9.7358	0	9.7358
0	0	0	0	0	0	0	9.88912	9.88912	9.88912	9.88912	1	60.6571	1	0	1	1	0	0	0	0	1	0	0	10	3.93646	1.14493	0	212	40	138	0	9.88912	9.88912	9.88912	0	9.88912	0	9.88912	0	9.88912
0	0	0	0	0	0	0	9.66188	9.66188	9.66188	9.66188	0	71.9452	2	1	0	1	0	0	1	0	1	0	0	4	3.54129	1.09231	0	185	72	96	0	9.66188	9.66188	9.66188	0	9.66188	0	9.66188	0	9.66188
0	0	0	0	0	0	0	9.28405	9.28405	9.28405	9.28405	1	57.0021	0	2	1	0	0	0	1	0	1	0	0	4	0.894456	1.11475	0	212	47	132	0	9.28405	9.28405	9.28405	0	9.28405	0	9.28405	0	9.28405
0	0	0	0	0	0	0	9.28679	9.28679	9.28679	9.28679	0	69.3306	1	1	0	1	1	1	1	0	1	1	0	14	8.16386	1.16667	0	169	41	61	0	9.28679	9.28679	9.28679	0	9.28679	0	9.28679	0	9.28679
0	0	0	0	0	0	0	3.8987	3.8987	3.8987	3.8987	0	67.5017	1	1	0	0	1	0	0	1	0	0	0	5	5.22664	1.08333	0	188	71	107	0	3.8987	3.8987	3.8987	0	3.8987	0	3.8987	0	3.8987
0	0	0	0	0	0	0	9.6564	9.6564	9.6564	9.6564	0	53.4647	0	1	0	0	0	0	1	0	0	0	0	5	1.8101	1.25	0	268	53	187	0	9.6564	9.6564	9.6564	0	9.6564	0	9.6564	0	9.6564
0	0	0	0	0	0	0	9.79329	9.79329	9.79329	9.79329	0	54.1629	0	2	1	1	0	0	0	0	0	0	0	6	3.22751	1	0	237	55	148	0	9.79329	9.79329	9.79329	0	9.79329	0	9.79329	0	9.79329
0	0	0	0	0	0	1	4.90897	4.90897	4.90897	4.90897	1	77.922	2	2	1	0	0	0	0	0	0	0	0	3	4.85485	1.06897	0	201	65	126	1	4.90897	4.90897	4.90897	0	4.90897	0	4.90897	0	4.90897
0	0	0	0	0	0	0	9.24025	9.24025	9.24025	9.24025	1	68.7036	1	1	0	0	1	0	0	1	0	0	0	4	7.24382	1.12791	0	276	85	175	0	9.24025	9.24025	9.24025	0	9.24025	0	9.24025	0	9.24025
0	0	0	0	0	0	0	9.77139	9.77139	9.77139	9.77139	1	59.9945	0	1	1	0	0	0	1	0	0	0	0	6	1.22692	1.16418	0	281	50	214	0	9.77139	9.77139	9.77139	0	9.77139	0	9.77139	0	9.77139
0	0	0	0	0	0	0	8.47091	8.47091	8.47091	8.47091	1	56.7064	0	1	0	0	1	0	0	1	0	0	0	4	0.82465	1.12121	0	208	58	138	0	8.47091	8.47091	8.47091	0	8.47091	0	8.47091	0	8.47091
0	0	0	0	0	0	0	9.52498	9.52498	9.52498	9.52498	1	56.0027	0	2	1	0	0	0	0	0	0	0	0	6	1.377	1.025	0	193	45	126	0	9.52498	9.52498	9.52498	0	9.52498	0	9.52498	0	9.52498
0	0	0	0	0	0	0	9.48939	9.48939	9.48939	9.48939	1	66.6229	1	0	0	0	0	0	1	0	0	0	0	3	1.5526	1.09804	0	238	59	155	0	9.48939	9.48939	9.48939	0	9.48939	0	9.48939	0	9.48939
0	0	0	0	0	0	0	9.62355	9.62355	9.62355	9.62355	0	77.295	2	2	1	1	0	0	0	0	0	0	0	13	7.46241	1.01042	0	185	44	125	0	9.62355	9.62355	9.62355	0	9.62355	0	9.62355	0	9.62355
0	0	0	0	0	0	0	9.82888	9.82888	9.82888	9.82888	1	60.7255	1	1	1	0	0	0	0	0	0	0	0	3	0.928397	1.23636	0	194	84	95	0	9.82888	9.82888	9.82888	0	9.82888	0	9.82888	0	9.82888
0	0	0	0	0	0	0	9.6783	9.6783	9.6783	9.6783	1	61.1773	1	2	1	1	1	0	0	1	0	0	0	8	1.94889	1.11111	0	289	43	191	0	9.6783	9.6783	9.6783	0	9.6783	0	9.6783	0	9.6783
0	0	0	0	0	0	0	9.19918	9.19918	9.19918	9.19918	1	53.0075	0	2	1	1	0	0	0	0	0	0	0	5	0.826483	1.07143	0	226	48	155	0	9.19918	9.19918	9.19918	0	9.19918	0	9.19918	0	9.19918
0	0	0	0	0	0	0	8.49008	8.49008	8.49008	8.49008	0	79.1184	2	1	1	1	1	0	0	1	0	0	0	5	4.5475	1.24	0	156	49	97	0	8.49008	8.49008	8.49008	0	8.49008	0	8.49008	0	8.49008
0	0	0	0	0	0	0	9.68104	9.68104	9.68104	9.68104	0	58.8063	0	2	1	0	1	0	0	1	0	0	0	5	2.45158	1.13636	0	186	46	122	0	9.68104	9.68104	9.68104	0	9.68104	0	9.68104	0	9.68104
0	0	0	0	0	0	0	8.48186	8.48186	8.48186	8.48186	0	60.7447	1	1	0	1	1	1	0	1	0	0	0	3	9.52838	1.125	0	149	67	72	0	8.48186	8.48186	8.48186	0	8.48186	0	8.48186	0	8.48186
0	0	0	0	0	0	0	8.62149	8.62149	8.62149	8.62149	0	52.3888	0	1	0	1	0	0	1	0	1	0	0	5	1.96551	1.03704	0	195	40	109	0	8.62149	8.62149	8.62149	0	8.62149	0	8.62149	0	8.62149
0	0	0	0	0	0	0	9.89186	9.89186	9.89186	9.89186	0	50.694	0	2	1	0	0	0	0	0	0	0	0	3	1.1341	1.02667	0	170	50	98	0	9.89186	9.89186	9.89186	0	9.89186	0	9.89186	0	9.89186
0	0	0	0	0	0	0	8.23819	8.23819	8.23819	8.23819	1	51.6359	0	1	1	1	0	0	0	0	0	0	0	4	0.814608	1.10667	0	284	73	183	0	8.23819	8.23819	8.23819	0	8.23819	0	8.23819	0	8.23819
0	0	0	0	0	0	0	9.65366	9.65366	9.65366	9.65366	1	76.0137	2	2	1	0	0	0	0	0	0	0	0	2	2.03199	1.07812	0	255	88	150	0	9.65366	9.65366	9.65366	0	9.65366	0	9.65366	0	9.65366
1	0	1	0	1	0	1	3.56742	5.23477	3.5729	5.23477	0	78.8501	2	0	1	1	1	1	0	0	0	0	0	33	34.885	1.01176	0	201	42	133	1	3.56742	3.56742	5.23477	1	3.56742	1	3.56742	1	3.56742
0	0	0	0	0	0	0	8.44353	8.44353	8.44353	8.44353	0	69.117	1	0	0	1	0	0	1	0	1	0	0	8	8.45841	1.21622	0	246	62	167	0	8.44353	8.44353	8.44353	0	8.44353	0	8.44353	0	8.44353
0	0	0	0	0	0	0	9.22108	9.22108	9.22108	9.22108	1	53.4209	0	1	0	1	0	0	0	0	0	0	0	3	1.29729	1.15385	0	263	75	177	0	9.22108	9.22108	9.22108	0	9.22108	0	9.22108	0	9.22108
0	0	0	0	0	0	0	9.3744	9.3744	9.3744	9.3744	0	59.6988	0	1	0	1	0	0	0	0	0	0	0	4	2.09489	1.06667	0	180	40	122	0	9.3744	9.3744	9.3744	0	9.3744	0	9.3744	0	9.3744
0	0	0	0	0	0	0	9.60164	9.60164	9.60164	9.60164	1	61.1855	1	0	0	0	0	0	0	0	0	0	0	2	1.0403	1.16176	0	258	102	137	0	9.60164	9.60164	9.60164	0	9.60164	0	9.60164	0	9.60164
0	0	0	0	0	0	0	9.24298	9.24298	9.24298	9.24298	0	83.551	2	2	1	1	1	0	0	1	0	0	0	9	5.00886	1.0625	0	187	49	108	0	9.24298	9.24298	9.24298	0	9.24298	0	9.24298	0	9.24298
0	0	0	0	0	0	1	3.16496	3.16496	3.16496	3.16496	1	72.9144	2	1	1	0	0	0	1	0	0	0	0	2	2.81317	1.16667	0	279	65	195	1	3.16496	3.16496	3.16496	0	3.16496	0	3.16496	0	3.16496
0	0	0	0	0	0	0	9.22929	9.22929	9.22929	9.22929	1	55.8467	0	2	1	0	0	0	0	0	0	0	0	6	1.34698	1.04348	0	221	58	133	0	9.22929	9.22929	9.22929	0	9.22929	0	9.22929	0	9.22929
0	0	0	0	0	0	0	9.51129	9.51129	9.51129	9.51129	0	60.1533	1	2	0	1	1	0	0	1	0	0	0	10	17.7412	1.05263	0	203	54	140	0	9.51129	9.51129	9.51129	0	9.51129	0	9.51129	0	9.51129
0	0	0	0	0	0	0	8.52567	8.52567	8.52567	8.52567	1	72.7036	2	2	1	0	0	0	1	0	1	0	0	4	2.10051	1.34921	0	256	50	188	0	8.52567	8.52567	8.52567	0	8.52567	0	8.52567	0	8.52567
0	0	0	0	0	0	0	9.3963	9.3963	9.3963	9.3963	0	56.1971	0	1	0	1	0	0	0	0	0	0	0	3	2.2856	1.11538	0	208	60	128	0	9.3963	9.3963	9.3963	0	9.3963	0	9.3963	0	9.3963
0	0	0	0	0	0	0	8.5065	8.5065	8.5065	8.5065	1	50.8118	0	2	1	1	1	0	0	1	0	0	0	6	0.643879	1.21875	0	162	36	113	0	8.5065	8.5065	8.5065	0	8.5065	0	8.5065	0	8.5065
0	0	0	0	0	0	0	8.53114	8.53114	8.53114	8.53114	1	69.5222	1	1	1	0	0	0	1	0	1	0	0	6	2.66116	1.23288	0	160	42	100	0	8.53114	8.53114	8.53114	0	8.53114	0	8.53114	0	8.53114
0	0	0	0	0	0	0	9.42094	9.42094	9.42094	9.42094	1	51.102	0	0	1	0	0	0	0	0	0	0	0			1.2	0		58		0	9.42094	9.42094	9.42094	0	9.42094	0	9.42094	0	9.42094
0	0	0	0	0	0	0	9.60712	9.60712	9.60712	9.60712	0	56.501	0	2	1	1	0	0	0	0	0	0	0	5	2.98167	1.01538	0	208	56	120	0	9.60712	9.60712	9.60712	0	9.60712	0	9.60712	0	9.60712
0	0	0	0	0	0	0	8.51198	8.51198	8.51198	8.51198	0	72.6215	2	1	1	1	0	0	1	0	1	0	0	10	8.05068	1.06849	0	157	41	92	0	8.51198	8.51198	8.51198	0	8.51198	0	8.51198	0	8.51198
0	0	0	0	0	0	0	9.45654	9.45654	9.45654	9.45654	0	68.3751	1	1	1	0	1	0	0	1	0	0	0	8	5.42979	1.18182	0	217	54	147	0	9.45654	9.45654	9.45654	0	9.45654	0	9.45654	0	9.45654
0	0	0	0	0	0	0	8.67625	8.67625	8.67625	8.67625	0	70.6694	2	1	1	1	1	0	0	0	0	0	0	8	8.9691	1.26437	0	193	52	143	1	8.67625	8.67625	8.67625	0	8.67625	0	8.67625	0	8.67625
0	0	0	0	0	0	0	9.64271	9.64271	9.64271	9.64271	0	75.1102	2	1	0	1	1	0	1	1	0	0	0	15	4.60394	1.1875	0	250	43	172	0	9.64271	9.64271	9.64271	0	9.64271	0	9.64271	0	9.64271
0	0	0	0	0	0	0	9.64271	9.64271	9.64271	9.64271	1	62.8118	1	0	0	0	0	0	0	0	0	0	0	3	1.85273	1.01562	0	194	78	105	0	9.64271	9.64271	9.64271	0	9.64271	0	9.64271	0	9.64271
0	1	0	1	0	0	0	9.88912	4.39973	9.88912	9.88912	1	73.6756	2	1	1	0	1	0	0	1	0	0	0	3	2.74133	1.07595	0	210	64	131	1	4.39973	9.88912	4.39973	1	4.39973	1	4.39973	1	4.39973
0	0	0	0	0	0	0	8.50924	8.50924	8.50924	8.50924	1	64.9938	1	1	1	0	1	0	1	1	0	0	0	3	2.31996	1.2	0	211	73	117	0	8.50924	8.50924	8.50924	0	8.50924	0	8.50924	0	8.50924
0	0	0	0	0	0	0	9.63997	9.63997	9.63997	9.63997	0	67.2471	1	2	0	1	1	0	0	1	0	0	0	6	8.20694	1.08974	0	227	86	146	0	9.63997	9.63997	9.63997	0	9.63997	0	9.63997	0	9.63997
0	0	0	0	0	0	0	8.51472	8.51472	8.51472	8.51472	1	61.514	1	2	0	0	0	0	1	0	1	0	0	8	2.45109	1.1039	0	245	44	141	0	8.51472	8.51472	8.51472	0	8.51472	0	8.51472	0	8.51472
0	0	0	0	0	0	0	9.48118	9.48118	9.48118	9.48118	1	51.5044	0	2	1	0	0	0	0	0	0	0	0	3	0.391752	1.02564	0	222	50	140	0	9.48118	9.48118	9.48118	0	9.48118	0	9.48118	0	9.48118
0	0	0	0	0	0	1	6.76523	6.76523	6.76523	6.76523	0	49.7029	0	1	1	1	0	0	1	0	1	0	0	5	1.93718	1.05405	0	146	33	75	1	6.76523	6.76523	6.76523	0	6.76523	0	6.76523	0	6.76523
0	0	0	0	0	0	0	9.71116	9.71116	9.71116	9.71116	1	56.2546	0	0	0	0	0	0	0	0	0	0	0	5	1.22716	1.28205	0	219	55	150	0	9.71116	9.71116	9.71116	0	9.71116	0	9.71116	0	9.71116
0	0	0	1	0	0	0	9.36345	7.16222	9.36345	9.36345	0	69.6482	1	2	1	1	1	1	1	1	1	0	0	14	16.4798	1.05405	0	216	46	144	1	7.16222	9.36345	9.36345	0	9.36345	1	7.16222	1	7.16222
0	0	0	0	0	0	0	9.52498	9.52498	9.52498	9.52498	1	59.8357	0	0	0	0	0	0	1	0	0	0	0	3	1.20248	1.02941	0	228	60	149	0	9.52498	9.52498	9.52498	0	9.52498	0	9.52498	0	9.52498
0	0	0	0	0	0	0	9.58522	9.58522	9.58522	9.58522	1	74.9897	2	1	1	0	1	1	0	1	0	1	0	4	8.77569	1.21429	0	177	51	93	0	9.58522	9.58522	9.58522	0	9.58522	0	9.58522	0	9.58522
0	0	0	0	0	0	0	8.44627	8.44627	8.44627	8.44627	0	78.1958	2	2	1	1	0	0	1	0	0	0	0	14	6.24249	1.13636	0	230	43	164	0	8.44627	8.44627	8.44627	0	8.44627	0	8.44627	0	8.44627
0	0	0	0	0	0	0	9.83162	9.83162	9.83162	9.83162	1	65.6016	1	2	1	0	1	0	0	1	0	0	0	3	1.8998	1.21818	0	242	92	139	0	9.83162	9.83162	9.83162	0	9.83162	0	9.83162	0	9.83162
0	0	0	0	0	0	0	8.16701	8.16701	8.16701	8.16701	0	50.141	0	1	0	1	0	0	0	0	0	0	0	3	1.61976	1.10811	0	230	68	147	0	8.16701	8.16701	8.16701	0	8.16701	0	8.16701	0	8.16701
0	0	0	0	0	0	0	9.66188	9.66188	9.66188	9.66188	1	51.1704	0	2	1	0	0	0	0	0	0	0	0	3	0.321836	1.04839	0	178	52	107	0	9.66188	9.66188	9.66188	0	9.66188	0	9.66188	0	9.66188
0	0	0	0	0	0	0	9.76591	9.76591	9.76591	9.76591	0	70.1246	2	1	0	0	0	0	1	0	0	0	0	7	3.05236	1.18841	0	243	51	173	0	9.76591	9.76591	9.76591	0	9.76591	0	9.76591	0	9.76591
0	0	0	0	0	0	0	7.04449	7.04449	7.04449	7.04449	1	79.5592	2	2	1	0	1	0	0	1	0	0	0	3	2.80432	1	0	217	78	127	1	7.04449	7.04449	7.04449	0	7.04449	0	7.04449	0	7.04449
0	0	0	0	0	0	0	9.39357	9.39357	9.39357	9.39357	0	59.5948	0	0	0	1	0	0	0	0	0	0	0	8	2.86658	1.02381	0	166	31	116	0	9.39357	9.39357	9.39357	0	9.39357	0	9.39357	0	9.39357
0	0	0	0	0	0	0	9.577	9.577	9.577	9.577	0	56.2574	0	1	0	0	1	0	0	1	0	0	0	3	1.77426	1.11667	0	228	53	156	0	9.577	9.577	9.577	0	9.577	0	9.577	0	9.577
0	0	0	0	0	0	0	9.80424	9.80424	9.80424	9.80424	0	54.6393	0	1	0	0	0	0	0	0	0	0	0	4	1.40381	1.01639	0	182	36	132	0	9.80424	9.80424	9.80424	0	9.80424	0	9.80424	0	9.80424
0	0	0	0	0	0	0	9.64545	9.64545	9.64545	9.64545	1	69.128	1	2	1	0	1	0	1	1	1	0	0	2	2.22035	1.13514	0	194	69	90	0	9.64545	9.64545	9.64545	0	9.64545	0	9.64545	0	9.64545
0	0	0	0	0	0	0	9.36893	9.36893	9.36893	9.36893	0	65.5442	1	1	1	1	1	0	1	1	0	0	0	9	5.73993	1.2	0	235	41	171	0	9.36893	9.36893	9.36893	0	9.36893	0	9.36893	0	9.36893
0	0	0	0	0	0	0	9.83436	9.83436	9.83436	9.83436	0	71.1841	2	1		0	1	0	1	1	1	0	0	14	7.93963	1.28947	0	292	54	183	0	9.83436	9.83436	9.83436	0	9.83436	0	9.83436	0	9.83436
0	0	0	0	0	0	0	9.85079	9.85079	9.85079	9.85079	1	54.8255	0	1	0	0	0	0	1	0	1	0	0	2	0.474935	1	0	237	58	156	0	9.85079	9.85079	9.85079	0	9.85079	0	9.85079	0	9.85079
0	0	1	0	0	0	0	8.34223	9.47023	9.47023	9.47023	0	52.95	0	2	1	1	1	1	0	1	1	1	1	10	9.24293	1.16092	0	178	48	112	1	8.34223	9.47023	9.47023	0	9.47023	1	8.34223	1	8.34223
0	0	0	0	0	0	0	9.02396	9.02396	9.02396	9.02396	0	60.4572	1	2	1	1	0	0	0	0	0	0	0	10	5.33926	1.10145	0	210	36	146	0	9.02396	9.02396	9.02396	0	9.02396	0	9.02396	0	9.02396
0	0	0	0	0	0	0	9.60164	9.60164	9.60164	9.60164	1	53.2266	0	1	0	0	0	0	0	0	0	0	0	2	0.485623	1	0	213	63	136	0	9.60164	9.60164	9.60164	0	9.60164	0	9.60164	0	9.60164
0	0	0	0	0	0	0	9.60438	9.60438	9.60438	9.60438	1	63.0281	1	0	1	0	0	0	1	1	1	0	0	3	1.92618	1.18841	0	217	67	140	0	9.60438	9.60438	9.60438	0	9.60438	0	9.60438	0	9.60438
0	0	0	0	0	0	0	9.6783	9.6783	9.6783	9.6783	0	56.9555	0	2	1	1	0	0	0	0	0	0	0	10	9.47181	1.23529	0	165	40	75	0	9.6783	9.6783	9.6783	0	9.6783	0	9.6783	0	9.6783
1	0	1	0	1	0	0	5.95209	8.54483	5.95209	8.54483	1	53.859	0	2	1	1	0	0	0	0	0	0	0	6	1.12887	1.07463	0	223	41	124	1	5.95209	5.95209	8.54483	1	5.95209	1	5.95209	1	5.95209
1	0	1	0	0	0	0	8.62971	9.58248	9.58248	9.58248	1	64.0027	1	0	1	1	0	0	1	0	1	0	0	5	4.68009	1.21818	0	292	79	198	1	8.62971	8.62971	9.58248	1	8.62971	1	8.62971	1	8.62971
0	1	0	1	0	0	0	8.21081	6.76797	8.21081	8.21081	0	62.1328	1	1	0	1	0	0	0	0	0	0	0	5	6.44773	1.15873	0	210	72	84	1	6.76797	8.21081	6.76797	1	6.76797	1	6.76797	1	6.76797
0	0	0	0	0	0	0	9.65914	9.65914	9.65914	9.65914	1	73.6071	2	2	1	0	0	0	0	0	0	0	0	2	2.37279	1.05556	0	249	66	167	0	9.65914	9.65914	9.65914	0	9.65914	0	9.65914	0	9.65914
1	0	1	0	0	0	0	4.04381	8.54757	8.54757	8.54757	1	63.4661	1	2	1	0	1	0	1	1	0	0	0	4	1.85164	1.2381	0	243	54	170	1	4.04381	4.04381	8.54757	1	4.04381	1	4.04381	1	4.04381
0	0	0	0	0	0	0	9.63723	9.63723	9.63723	9.63723	1	62.5407	1	1	1	1	1	0	0	1	0	0	0	6	3.49626	1	0	235	47	178	0	9.63723	9.63723	9.63723	0	9.63723	0	9.63723	0	9.63723
0	0	0	0	0	0	0	9.81793	9.81793	9.81793	9.81793	1	63.1458	1	0	1	0	0	0	0	0	0	0	0	4	1.48134	1.17241	0	232	57	157	0	9.81793	9.81793	9.81793	0	9.81793	0	9.81793	0	9.81793
0	0	0	0	0	0	0	9.52225	9.52225	9.52225	9.52225	1	54.9897	0	0	0	0	0	0	1	0	1	0	0	2	0.533155	1	0	254	57	176	0	9.52225	9.52225	9.52225	0	9.52225	0	9.52225	0	9.52225
0	0	0	0	0	0	0	9.67009	9.67009	9.67009	9.67009	1	58.3984	0	1	1	0	1	0	0	1	0	0	0	4	1.07354	1.125	0	202	52	125	0	9.67009	9.67009	9.67009	0	9.67009	0	9.67009	0	9.67009
0	0	0	0	0	0	0	9.00479	9.00479	9.00479	9.00479	0	50.4942	0	2	1	1	1	0	0	1	0	0	0	4	1.29517	1.30882	0	210	45	144	0	9.00479	9.00479	9.00479	0	9.00479	0	9.00479	0	9.00479
0	0	0	0	0	0	0	9.89733	9.89733	9.89733	9.89733	1	58.152	0	2	1	0	0	0	0	0	0	0	0	4	0.932475	1.06154	0	231	57	153	0	9.89733	9.89733	9.89733	0	9.89733	0	9.89733	0	9.89733
0	0	0	0	0	0	0	9.65092	9.65092	9.65092	9.65092	0	66.7953	1	2	1	1	1	0	1	1	1	0	0	7	3.23248	1.12069	0	164	44	106	0	9.65092	9.65092	9.65092	0	9.65092	0	9.65092	0	9.65092
0	0	0	0	0	0	0	9.37166	9.37166	9.37166	9.37166	1	77.6482	2	1	1	0	0	0	1	0	0	0	0	4	3.8357	1.18056	0	265	53	208	0	9.37166	9.37166	9.37166	0	9.37166	0	9.37166	0	9.37166
0	0	0	0	0	0	0	9.50856	9.50856	9.50856	9.50856	0	68.1232	1	1	1	1	0	0	1	0	0	0	0	5	3.8042	1.05634	0	228	55	152	0	9.50856	9.50856	9.50856	0	9.50856	0	9.50856	0	9.50856
0	0	0	0	0	0	0	9.8371	9.8371	9.8371	9.8371	0	68.7392	1	0	0	1	0	0	0	0	0	0	0	9	8.07657	1.01176	0	223	46	122	0	9.8371	9.8371	9.8371	0	9.8371	0	9.8371	0	9.8371
0	0	0	0	0	0	0	8.34497	8.34497	8.34497	8.34497	1	73.9357	2	1	0	1	1	0	1	1	1	0	0	3	4.40543	1.125	0	227	80	129	0	8.34497	8.34497	8.34497	0	8.34497	0	8.34497	0	8.34497
0	0	0	0	0	0	0	3.29911	3.29911	3.29911	3.29911	1	52.2519	0	1	1	1	1	0	0	0	0	0	0	2	0.238098	1	0	119	44	61	0	3.29911	3.29911	3.29911	0	3.29911	0	3.29911	0	3.29911
0	0	0	0	0	0	0	9.31691	9.31691	9.31691	9.31691	0	53.0897	0	1	1	1	0	0	1	0	1	0	0	8	4.2022	1.10938	0	296	55	185	0	9.31691	9.31691	9.31691	0	9.31691	0	9.31691	0	9.31691
0	0	0	0	0	0	0	9.12252	9.12252	9.12252	9.12252	0	76.3504	2	2	1	1	1	0	0	1	0	0	0	7	6.78306	1.15068	0	193	68	97	0	9.12252	9.12252	9.12252	0	9.12252	0	9.12252	0	9.12252
0	0	0	0	0	0	0	8.1807	8.1807	8.1807	8.1807	0	65.2977	1	1	1	1	1	1	1	1	1	1	1	14	16.3181	1.125	0	218	48	132	0	8.1807	8.1807	8.1807	0	8.1807	0	8.1807	0	8.1807
0	0	0	0	0	0	1	4.73648	4.73648	4.73648	4.73648	0	70.0452	2	1	0	1	0	1	1	0	1	1	1	11	7.44969	1.05	0	200	48	131	1	4.73648	4.73648	4.73648	0	4.73648	0	4.73648	0	4.73648
0	0	0	0	0	0	1	2.64476	2.64476	2.64476	2.64476	0	74.371	2	1		1	1	1	1	1	1	0	0	9	4.57463	1.13333	0	194	48	106	1	2.64476	2.64476	2.64476	0	2.64476	0	2.64476	0	2.64476
0	0	0	0	0	0	0	2.76523	2.76523	2.76523	2.76523	1	51.1786	0	2	1	1	1	0	1	1	1	0	0	4	0.305435	1.0339	0	210	42	168	0	2.76523	2.76523	2.76523	0	2.76523	0	2.76523	0	2.76523
0	0	0	0	0	0	0	9.80972	9.80972	9.80972	9.80972	0	73.024	2	1	1	1	0	0	1	0	1	0	0	14	11.969	1.26667	0	272	68	165	0	9.80972	9.80972	9.80972	0	9.80972	0	9.80972	0	9.80972
0	0	0	0	0	0	0	8.39151	8.39151	8.39151	8.39151	1	85.3005	2	1	0	0	1	0	1	1	1	0	0	3	4.03002	1.26582	0	212	66	131	0	8.39151	8.39151	8.39151	0	8.39151	0	8.39151	0	8.39151
0	0	0	0	0	0	0	8.2601	8.2601	8.2601	8.2601	1	55.1376	0	1	1	1	0	0	1	0	1	0	0	4	1.45124	1.22951	0	307	56	225	0	8.2601	8.2601	8.2601	0	8.2601	0	8.2601	0	8.2601
0	0	0	0	0	0	0	9.68104	9.68104	9.68104	9.68104	1	60.9528	1	2	1	0	0	0	1	0	0	0	0	7	2.97404	1.11842	0	289	55	195	0	9.68104	9.68104	9.68104	0	9.68104	0	9.68104	0	9.68104
0	0	0	0	0	0	0	8.25462	8.25462	8.25462	8.25462	1	60.3094	1	1	1	0	1	0	1	1	1	0	0	4	2.00244	1.10526	0	227	65	145	0	8.25462	8.25462	8.25462	0	8.25462	0	8.25462	0	8.25462
0	0	0	0	0	0	0	8.25462	8.25462	8.25462	8.25462	1	77.1417	2	2	1	0	1	0	0	1	0	0	0	3	6.19533	1.14943	0	235	90	132	0	8.25462	8.25462	8.25462	0	8.25462	0	8.25462	0	8.25462
0	0	1	0	0	0	0	1.33881	8.55578	8.55578	8.55578	0	67.3347	1	1	0	1	1	0	1	1	1	0	0	16	10.7996	1.02941	0	222	42	147	1	1.33881	8.55578	8.55578	0	8.55578	1	1.33881	1	1.33881
0	0	0	0	0	0	0	9.63723	9.63723	9.63723	9.63723	0	73.7796	2	1	0	1	1	1	0	1	0	1	0	26	31.9577	1.06742	0	205	53	139	0	9.63723	9.63723	9.63723	0	9.63723	0	9.63723	0	9.63723
0	0	0	0	0	0	0	6.39562	6.39562	6.39562	6.39562	1	68.6461	1	1	1	0	1	0	1	1	1	0	0	4	2.57036	1.01562	0	241	57	158	0	6.39562	6.39562	6.39562	0	6.39562	0	6.39562	0	6.39562
0	0	0	0	0	0	0	9.71663	9.71663	9.71663	9.71663	1	62.757	1	0	0	0	0	0	0	0	0	0	0	2	1.17769	1.13333	0	210	95	115	0	9.71663	9.71663	9.71663	0	9.71663	0	9.71663	0	9.71663
0	0	0	0	0	0	0	3.64682	3.64682	3.64682	3.64682	1	76.3368	2	2	1	0	0	0	0	0	0	0	0	2	2.02499	1.15714	0	160	71	77	0	3.64682	3.64682	3.64682	0	3.64682	0	3.64682	0	3.64682
0	0	0	0	0	0	0	9.77687	9.77687	9.77687	9.77687	0	61.2402	1	1	0	1	0	0	1	0	0	0	0	18	13.3893	1.05263	0	260	39	177	0	9.77687	9.77687	9.77687	0	9.77687	0	9.77687	0	9.77687
0	0	0	0	0	0	0	8.30116	8.30116	8.30116	8.30116	1	58.1711	0	1	0	0	0	0	0	0	0	0	0	6	0.843272	1.14286	0	207	39	153	0	8.30116	8.30116	8.30116	0	8.30116	0	8.30116	0	8.30116
0	0	0	0	0	0	0	9.54141	9.54141	9.54141	9.54141	0	72.7228	2	1	1	1	1	0	1	1	0	0	0	13	7.27546	1.0119	0	266	57	189	0	9.54141	9.54141	9.54141	0	9.54141	0	9.54141	0	9.54141
0	0	0	0	0	0	0	8.17522	8.17522	8.17522	8.17522	0	71.4059	2	0	0	1	0	0	0	0	0	0	0	22	17.0958	1.1519	0	241	55	159	0	8.17522	8.17522	8.17522	0	8.17522	0	8.17522	0	8.17522
0	0	0	0	0	0	0	4.7447	4.7447	4.7447	4.7447	1	55.77	0	0	0	1	1	0	1	1	0	0	0	3	1.32124	1.02667	0	253	60	145	0	4.7447	4.7447	4.7447	0	4.7447	0	4.7447	0	4.7447
0	0	0	0	0	0	0	5.29227	5.29227	5.29227	5.29227	0	66.0671	1	1	1	0	0	0	0	0	0	0	0	10	6.17471	1	0	218	43	144	0	5.29227	5.29227	5.29227	0	5.29227	0	5.29227	0	5.29227
0	0	0	0	0	0	0	8.54757	8.54757	8.54757	8.54757	1	59.0226	0	2	1	0	1	0	1	1	0	0	0	5	0.981449	1	0	212	47	150	0	8.54757	8.54757	8.54757	0	8.54757	0	8.54757	0	8.54757
0	0	0	0	0	0	0	8.64066	8.64066	8.64066	8.64066	0	53.7385	0	1	0	0	1	1	0	1	0	0	0	3	2.24417	1.3	0	145	42	92	0	8.64066	8.64066	8.64066	0	8.64066	0	8.64066	0	8.64066
0	0	0	0	0	0	0	9.51677	9.51677	9.51677	9.51677	0	60.616	1	1	0	1	1	1	0	0	0	1	0	15	22.9536	1.19792	0	236	56	144	0	9.51677	9.51677	9.51677	0	9.51677	0	9.51677	0	9.51677
0	0	1	0	1	0	0	1.53867	9.34155	1.68652	9.34155	0	55.1759	0	1	0	1	1	1	1	1	1	1	0	5	4.00664	1.06579	0	125	27	69	1	1.53867	9.34155	9.34155	0	9.34155	1	1.53867	1	1.53867
0	1	0	1	0	1	0	1.0486	0.780287	1.0486	1.0486	0	79.6085	2	1	1	0	1	0	0	1	0	0	0	7	6.03324	1.25	0	164	65	79	1	0.780287	1.0486	0.780287	1	0.780287	1	0.780287	1	0.780287
0	0	0	0	0	0	0	8.28474	8.28474	8.28474	8.28474	0	71.5702	2	2	1	1	1	0	0	1	0	0	1	13	4.53	1.04167	0	191	26	140	1	8.28474	8.28474	8.28474	0	8.28474	0	8.28474	0	8.28474
0	0	0	0	0	0	0	9.10335	9.10335	9.10335	9.10335	0	61.0815	1	1	0	0	0	0	1	0	0	0	0	8	5.24306	1.14062	0	278	53	189	0	9.10335	9.10335	9.10335	0	9.10335	0	9.10335	0	9.10335
0	0	0	0	0	0	0	4.39699	4.39699	4.39699	4.39699	1	76.4353	2	1	1	1	0	0	0	0	0	0	0	2	2.1299	1.19118	0	206	73	113	0	4.39699	4.39699	4.39699	0	4.39699	0	4.39699	0	4.39699
0	0	0	0	0	0	0	9.53867	9.53867	9.53867	9.53867	1	56.7556	0	2	1	0	1	0	0	0	0	0	0	5	1.20592	1.2069	0	315	72	217	0	9.53867	9.53867	9.53867	0	9.53867	0	9.53867	0	9.53867
0	1	0	1	0	0	0	8.2245	5.96851	8.2245	8.2245	0	60.0274	1	2	1	1	1	0	1	1	1	0	0	10	6.78235	1.11765	0	249	50	150	1	5.96851	8.2245	5.96851	1	5.96851	1	5.96851	1	5.96851
0	0	0	0	0	0	1	5.9384	5.9384	5.9384	5.9384	1	57.6454	0	2		0	0	1	0	0	0	0	0	6	4.23548	1.04938	0	223	54	140	1	5.9384	5.9384	5.9384	0	5.9384	0	5.9384	0	5.9384
0	0	1	0	0	0	0	8.41068	9.48939	9.48939	9.48939	0	59.1595	0	0	0	1	0	1	0	1	0	1	0	8	6.67725	1.03529	0	220	47	153	1	8.41068	9.48939	9.48939	0	9.48939	1	8.41068	1	8.41068
0	0	0	0	0	0	0	9.65092	9.65092	9.65092	9.65092	1	63.2827	1	1	0	0	0	0	0	0	0	0	0	3	1.60529	1.15	0	228	65	138	0	9.65092	9.65092	9.65092	0	9.65092	0	9.65092	0	9.65092
0	0	0	0	0	0	0	9.61533	9.61533	9.61533	9.61533	1	62.9322	1	2	1	0	1	0	1	1	1	0	0	6	2.76392	1.10811	0	264	53	152	0	9.61533	9.61533	9.61533	0	9.61533	0	9.61533	0	9.61533
0	0	0	0	0	0	0	6.94045	6.94045	6.94045	6.94045	1	65.6674	1	2	0	0	0	0	1	0	0	0	0	2	1.82149	1.27451	0	252	81	151	0	6.94045	6.94045	6.94045	0	6.94045	0	6.94045	0	6.94045
0	0	0	0	0	0	0	9.45106	9.45106	9.45106	9.45106	0	63.8439	1	1	0	1	0	0	1	0	1	0	0	11	24.2782	1.11111	0	264	62	175	0	9.45106	9.45106	9.45106	0	9.45106	0	9.45106	0	9.45106
0	0	0	0	0	0	0	9.65092	9.65092	9.65092	9.65092	0	62.2697	1	0	0	0	0	0	0	0	0	0	0	4	2.08517	1.08621	0	202	55	137	0	9.65092	9.65092	9.65092	0	9.65092	0	9.65092	0	9.65092
0	0	0	0	0	0	0	9.61259	9.61259	9.61259	9.61259	1	73.1198	2	1	1	0	0	0	1	0	1	0	0	4	5.80289	1.0274	0	274	77	183	0	9.61259	9.61259	9.61259	0	9.61259	0	9.61259	0	9.61259
0	0	0	0	0	0	0	9.64545	9.64545	9.64545	9.64545	1	58.7077	0	1	1	0	0	0	0	0	0	0	0	3	0.841029	1.09091	0	254	53	154	0	9.64545	9.64545	9.64545	0	9.64545	0	9.64545	0	9.64545
0	0	0	0	0	0	0	8.58316	8.58316	8.58316	8.58316	1	52.0739	0	1	0	1	0	0	0	0	0	0	0	6	0.73286	1.17544	0	230	38	176	0	8.58316	8.58316	8.58316	0	8.58316	0	8.58316	0	8.58316
0	0	0	0	0	0	0	9.56057	9.56057	9.56057	9.56057	1	52.835	0	0	0	0	0	0	0	0	0	0	0	2	0.443602	1	0	270	90	158	0	9.56057	9.56057	9.56057	0	9.56057	0	9.56057	0	9.56057
0	0	0	0	0	0	1	4.82409	4.82409	4.82409	4.82409	0	73.6318	2	0	0	1	0	1	1	0	0	1	0	9	13.8552	1.13514	0	196	69	111	1	4.82409	4.82409	4.82409	0	4.82409	0	4.82409	0	4.82409
0	0	0	0	0	0	0	9.32786	9.32786	9.32786	9.32786	0	55.2964	0	1	0	0	1	0	0	1	0	0	0	3	1.61341	1.248	0	221	52	149	0	9.32786	9.32786	9.32786	0	9.32786	0	9.32786	0	9.32786
0	0	0	0	0	0	0	9.65366	9.65366	9.65366	9.65366	1	67.5866	1	1	1	0	1	0	1	1	1	0	0	2	1.74226	1.1875	0	174	60	101	0	9.65366	9.65366	9.65366	0	9.65366	0	9.65366	0	9.65366
0	0	0	0	0	0	0	9.36345	9.36345	9.36345	9.36345	0	64.5257	1	2	0	1	0	0	0	0	0	0	0	6	3.93073	1.26154	0	231	38	166	0	9.36345	9.36345	9.36345	0	9.36345	0	9.36345	0	9.36345
0	0	0	0	0	0	0	8.47912	8.47912	8.47912	8.47912	1	53.807	0	1	1	0	1	0	0	1	0	0	0	4	0.454006	1.21667	0	174	36	114	0	8.47912	8.47912	8.47912	0	8.47912	0	8.47912	0	8.47912
0	0	0	0	0	0	0	9.40452	9.40452	9.40452	9.40452	1	75.8056	2	1	1	1	0	0	1	0	0	0	0	3	2.92743	1	0	224	67	128	0	9.40452	9.40452	9.40452	0	9.40452	0	9.40452	0	9.40452
0	0	0	0	0	0	0	8.98563	8.98563	8.98563	8.98563	1	51.4196	0	2	1	0	0	0	0	0	0	0	0	2	0.410685	1.09091	0	222	62	146	0	8.98563	8.98563	8.98563	0	8.98563	0	8.98563	0	8.98563
0	0	0	0	0	0	0	9.58795	9.58795	9.58795	9.58795	0	59.4962	0	1	1	0	0	1	1	0	0	0	0	6	6.09075	1.30159	0	259	60	180	0	9.58795	9.58795	9.58795	0	9.58795	0	9.58795	0	9.58795
0	0	0	0	0	0	0	3.16496	3.16496	3.16496	3.16496	0	58.8145	0	1	0	1	1	0	0	1	0	0	0	5	3.03031	1.09375	0	188	46	131	0	3.16496	3.16496	3.16496	0	3.16496	0	3.16496	0	3.16496
0	0	0	0	0	0	0	9.34702	9.34702	9.34702	9.34702	1	63.6413	1	1	1	0	1	0	1	1	0	0	1	6	2.65456	1.07143	0	261	52	163	0	9.34702	9.34702	9.34702	0	9.34702	0	9.34702	0	9.34702
0	0	0	0	0	0	0	9.63723	9.63723	9.63723	9.63723	0	64.1561	1	1	1	1	1	1	1	1	1	1	1	5	6.53978	1.0274	0	138	35	59	0	9.63723	9.63723	9.63723	0	9.63723	0	9.63723	0	9.63723
0	0	0	0	0	0	0	9.88912	9.88912	9.88912	9.88912	0	60.0876	1	1	0	1	1	0	0	1	0	0	0	5	2.41602	1.11268	0	178	43	117	0	9.88912	9.88912	9.88912	0	9.88912	0	9.88912	0	9.88912
0	0	0	0	0	0	0	9.79055	9.79055	9.79055	9.79055	0	72.7255	2	1	0	1	0	0	0	0	0	0	0	4	2.22708	1.13889	0	143	36	91	0	9.79055	9.79055	9.79055	0	9.79055	0	9.79055	0	9.79055
0	0	0	0	0	0	0	8.21903	8.21903	8.21903	8.21903	0	57.0322	0	1	0	0	0	0	0	0	0	0	0	6	2.11317	1	0	178	42	111	0	8.21903	8.21903	8.21903	0	8.21903	0	8.21903	0	8.21903
0	0	0	0	0	0	0	9.60712	9.60712	9.60712	9.60712	1	70.1903	2	2	1	0	1	0	1	1	0	0	0	7	3.82912	1.01053	0	242	44	152	0	9.60712	9.60712	9.60712	0	9.60712	0	9.60712	0	9.60712
0	0	0	0	0	0	0	9.64545	9.64545	9.64545	9.64545	1	64.3422	1	2	1	0	1	0	0	1	0	0	0	4	2.14743	1.0597	0	218	52	138	0	9.64545	9.64545	9.64545	0	9.64545	0	9.64545	0	9.64545
0	0	0	0	0	0	0	9.65914	9.65914	9.65914	9.65914	0	53.5086	0	1	0	1	0	0	0	0	0	0	0	7	2.76843	1.17241	0	220	26	173	0	9.65914	9.65914	9.65914	0	9.65914	0	9.65914	0	9.65914
0	0	0	0	0	0	0	9.55784	9.55784	9.55784	9.55784	0	79.6934	2	2	1	1	1	0	1	1	0	0	1	11	7.80317	1.08974	0	231	59	154	0	9.55784	9.55784	9.55784	0	9.55784	0	9.55784	0	9.55784
0	0	0	0	0	0	0	9.70021	9.70021	9.70021	9.70021	1	70.9678	2	0	0	0	0	0	0	0	0	0	0	3	3.80204	1.24615	0	276	73	188	0	9.70021	9.70021	9.70021	0	9.70021	0	9.70021	0	9.70021
0	0	0	0	0	0	0	8.54757	8.54757	8.54757	8.54757	1	55.5893	0	0	0	0	1	0	0	1	0	0	0	5	1.40833	1.10976	0	185	50	118	0	8.54757	8.54757	8.54757	0	8.54757	0	8.54757	0	8.54757
0	0	0	0	0	0	0	9.72758	9.72758	9.72758	9.72758	1	68.7201	1	1	1	0	0	0	0	0	0	0	0	3	2.15278	1	0	227	72	125	0	9.72758	9.72758	9.72758	0	9.72758	0	9.72758	0	9.72758
0	0	0	0	0	0	0	8.36961	8.36961	8.36961	8.36961	0	55.2225	0	2	1	0	1	0	0	1	0	0	0	5	2.62597	1.16216	0	191	44	134	0	8.36961	8.36961	8.36961	0	8.36961	0	8.36961	0	8.36961
0	0	0	0	0	0	0	9.92471	9.92471	9.92471	9.92471	1	63.9973	1	1	1	0	1	0	0	1	0	0	0	4	2.91402	1.05376	0	243	79	144	0	9.92471	9.92471	9.92471	0	9.92471	0	9.92471	0	9.92471
0	0	0	0	0	0	0	7.15674	7.15674	7.15674	7.15674	1	62.4011	1	0	1	0	0	0	1	0	1	0	0	5	2.15438	1.18182	0	224	55	141	0	7.15674	7.15674	7.15674	0	7.15674	0	7.15674	0	7.15674
0	0	0	0	0	0	1	5.53046	5.53046	5.53046	5.53046	0	72.4408	2	2	0	1	0	1	0	0	0	1	0	12	9.62013	1.07576	0	227	55	159	1	5.53046	5.53046	5.53046	0	5.53046	0	5.53046	0	5.53046
0	0	0	0	0	0	0	9.90007	9.90007	9.90007	9.90007	0	55.6742	0	2	1	1	1	0	0	1	0	0	0	10	3.89776	1.09589	0	180	32	130	0	9.90007	9.90007	9.90007	0	9.90007	0	9.90007	0	9.90007
0	0	0	0	0	0	0	9.21013	9.21013	9.21013	9.21013	0	55.0089	0	1	1	1	0	0	0	0	0	0	0	3	1.29161	1.16393	0	201	50	120	0	9.21013	9.21013	9.21013	0	9.21013	0	9.21013	0	9.21013
0	0	0	0	0	0	1	7.21424	7.21424	7.21424	7.21424	0	72.9856	2	2	1	1	1	1	0	1	0	1	0	11	7.81405	1.04167	0	141	34	108	1	7.21424	7.21424	7.21424	0	7.21424	0	7.21424	0	7.21424
0	0	0	0	0	0	0	9.53867	9.53867	9.53867	9.53867	1	58.0479	0	2	1	0	0	0	1	0	0	0	0	3	0.569358	1.08696	0	240	56	170	0	9.53867	9.53867	9.53867	0	9.53867	0	9.53867	0	9.53867
0	0	0	0	0	0	1	5.94661	5.94661	5.94661	5.94661	1	74.2231	2	2	1	0	1	0	1	1	1	0	0	6	3.38294	1.07692	0	249	35	181	1	5.94661	5.94661	5.94661	0	5.94661	0	5.94661	0	5.94661
0	0	0	0	0	0	0	9.70568	9.70568	9.70568	9.70568	1	53.295	0	0	0	1	0	0	1	0	0	0	0	3	1.13385	1.01786	0	263	60	184	0	9.70568	9.70568	9.70568	0	9.70568	0	9.70568	0	9.70568
0	0	0	0	0	0	0	9.50034	9.50034	9.50034	9.50034	1	56.0329	0	2	1	0	0	0	0	0	0	0	0	5	0.916797	1.17391	0	206	50	115	0	9.50034	9.50034	9.50034	0	9.50034	0	9.50034	0	9.50034
0	0	0	0	0	0	0	8.18344	8.18344	8.18344	8.18344	0	63.6632	1	2	1	1	0	0	0	0	0	0	0	14	9.5246	1.30435	0	217	40	110	0	8.18344	8.18344	8.18344	0	8.18344	0	8.18344	0	8.18344
0	0	0	0	0	0	0	9.72758	9.72758	9.72758	9.72758	1	57.807	0	1		0	0	0	1	0	1	0	0	6	1.6871	1.2931	0	237	45	168	0	9.72758	9.72758	9.72758	0	9.72758	0	9.72758	0	9.72758
0	0	0	0	0	0	0	8.30116	8.30116	8.30116	8.30116	0	62.13	1	2	1	1	1	1	0	1	0	0	0	9	7.45577	1.01351	0	201	53	140	0	8.30116	8.30116	8.30116	0	8.30116	0	8.30116	0	8.30116
0	0	0	0	0	0	0	8.18617	8.18617	8.18617	8.18617	0	65.3196	1	1	0	1	0	0	0	0	0	0	0	5	3.92111	1.3125	0	196	55	126	0	8.18617	8.18617	8.18617	0	8.18617	0	8.18617	0	8.18617
0	0	0	0	0	0	0	4.3039	4.3039	4.3039	4.3039	1	80.575	2	1	1	0	1	0	0	1	0	0	0	2	2.23857	1.0625	0	221	61	143	0	4.3039	4.3039	4.3039	0	4.3039	0	4.3039	0	4.3039
0	0	0	0	0	0	0	9.295	9.295	9.295	9.295	0	65.7659	1	1	0	1	0	0	0	0	0	0	0	6	4.2469	1.2931	0	272	56	192	0	9.295	9.295	9.295	0	9.295	0	9.295	0	9.295
1	0	1	0	1	0	0	7.40041	9.35524	7.40041	9.35524	0	51.8001	0	1	0	1	0	0	1	0	0	0	0	10	2.98279	1.23077	0	229	26	163	1	7.40041	7.40041	9.35524	1	7.40041	1	7.40041	1	7.40041
0	0	0	0	0	0	0	9.70842	9.70842	9.70842	9.70842	1	52.9692	0	2	1	0	0	0	1	0	0	0	0	3	0.667251	1.01	0	229	64	152	0	9.70842	9.70842	9.70842	0	9.70842	0	9.70842	0	9.70842
0	0	0	0	0	0	0	9.51951	9.51951	9.51951	9.51951	0	56.2765	0	1	0	1	0	0	0	0	0	0	0	8	3.9369	1.10938	0	230	44	154	0	9.51951	9.51951	9.51951	0	9.51951	0	9.51951	0	9.51951
0	0	0	0	0	0	0	9.1718	9.1718	9.1718	9.1718	1	64.4517	1	2	1	0	0	0	1	0	1	0	0	4	1.54873	1.2037	0	206	54	138	0	9.1718	9.1718	9.1718	0	9.1718	0	9.1718	0	9.1718
0	0	0	0	0	0	0	9.61259	9.61259	9.61259	9.61259	1	54.2177	0	1	1	1	1	0	1	1	0	0	0	7	1.94012	1.06757	0	263	49	180	0	9.61259	9.61259	9.61259	0	9.61259	0	9.61259	0	9.61259
0	0	0	0	0	0	1	3.72895	3.72895	3.72895	3.72895	0	80.7693	2	1	0	1	0	0	0	0	0	0	0	7	8.24634	1.21795	0	153	36	108	1	3.72895	3.72895	3.72895	0	3.72895	0	3.72895	0	3.72895
0	0	0	0	0	0	0	9.50856	9.50856	9.50856	9.50856	1	66.9706	1	0	0	0	0	0	1	0	0	0	0	2	1.55826	1.10909	0	239	63	159	0	9.50856	9.50856	9.50856	0	9.50856	0	9.50856	0	9.50856
0	0	0	0	0	0	0	9.69747	9.69747	9.69747	9.69747	1	74.601	2	2	1	0	1	0	0	1	0	0	0	2	2.47901	1.125	0	194	63	120	0	9.69747	9.69747	9.69747	0	9.69747	0	9.69747	0	9.69747
0	0	0	0	0	0	0	8.41889	8.41889	8.41889	8.41889	1	51.3511	0	1	0	0	0	0	0	0	0	0	0	2	0.293628	1.26415	0	217	49	112	0	8.41889	8.41889	8.41889	0	8.41889	0	8.41889	0	8.41889
0	1	0	1	0	0	0	8.32033	6.0835	8.32033	8.32033	0	59.0226	0	0	0	1	0	0	1	0	0	0	0	8	7.71967	1.01471	0	245	62	148	1	6.0835	8.32033	6.0835	1	6.0835	1	6.0835	1	6.0835
0	0	0	0	0	0	0	9.61807	9.61807	9.61807	9.61807	1	81.3361	2	2	1	0	1	0	0	1	0	0	1	3	3.05099	1.02222	0	183	55	115	0	9.61807	9.61807	9.61807	0	9.61807	0	9.61807	0	9.61807
0	0	0	0	0	0	0	3.70157	3.70157	3.70157	3.70157	1	61.9986	1	2	1	0	1	0	0	1	0	0	0	8	2.96773	1.08974	0	214	49	144	0	3.70157	3.70157	3.70157	0	3.70157	0	3.70157	0	3.70157
0	0	0	0	0	0	0	9.50856	9.50856	9.50856	9.50856	0	54.1602	0	1	1	1	0	0	0	0	0	0	0	5	1.73223	1.20635	0	204	45	121	0	9.50856	9.50856	9.50856	0	9.50856	0	9.50856	0	9.50856
0	0	0	0	0	0	0	2.98973	2.98973	2.98973	2.98973	0	49.9548	0	2	1	1	0	0	1	0	0	0	0	3	0.992777	1.08661	0	215	48	167	0	2.98973	2.98973	2.98973	0	2.98973	0	2.98973	0	2.98973
0	0	0	0	0	0	0	6.61465	6.61465	6.61465	6.61465	0	75.1157	2	1	1	1	1	0	0	1	0	0	0	6	4.01714	1.13333	0	234	59	153	1	6.61465	6.61465	6.61465	0	6.61465	0	6.61465	0	6.61465
0	0	0	0	0	0	0	9.29774	9.29774	9.29774	9.29774	1	72.3313	2	1	0	0	0	1	0	0	0	0	0	3	7.97704	1.22222	0	198	72	112	0	9.29774	9.29774	9.29774	0	9.29774	0	9.29774	0	9.29774
0	0	0	0	0	0	0	8.37782	8.37782	8.37782	8.37782	1	56.7283	0	1	0	0	0	0	0	0	0	0	0	3	0.69561	1.16393	0	207	73	117	0	8.37782	8.37782	8.37782	0	8.37782	0	8.37782	0	8.37782
0	0	0	0	0	0	0	8.37509	8.37509	8.37509	8.37509	1	63.4196	1	2	1	0	1	0	0	1	0	0	0	5	2.4463	1.16901	0	177	53	108	0	8.37509	8.37509	8.37509	0	8.37509	0	8.37509	0	8.37509
0	0	0	0	0	0	0	8.38056	8.38056	8.38056	8.38056	0	52.1068	0	1	1	1	0	0	0	0	0	0	0	6	2.95624	1.11111	0	258	48	174	0	8.38056	8.38056	8.38056	0	8.38056	0	8.38056	0	8.38056
0	0	0	0	0	0	0	9.69473	9.69473	9.69473	9.69473	0	73.0404	2	1	1	1	0	1	1	1	1	1	1	13	6.38871	1.07692	0	166	39	98	0	9.69473	9.69473	9.69473	0	9.69473	0	9.69473	0	9.69473
0	0	0	0	0	0	0	8.24641	8.24641	8.24641	8.24641	1	50.694	0	1	0	0	1	0	1	0	1	0	0	2	0.447951	1.04615	0	264	65	177	0	8.24641	8.24641	8.24641	0	8.24641	0	8.24641	0	8.24641
0	0	0	0	0	0	0	9.71116	9.71116	9.71116	9.71116	0	81.9411	2	1	1	1	0	0	0	0	0	0	0	9	5.08835	1.09859	0	196	45	128	0	9.71116	9.71116	9.71116	0	9.71116	0	9.71116	0	9.71116
0	0	0	0	0	0	0	9.62628	9.62628	9.62628	9.62628	1	63.5592	1	1	1	0	1	0	0	1	0	0	0	8	2.39719	1.2	0	229	42	133	0	9.62628	9.62628	9.62628	0	9.62628	0	9.62628	0	9.62628
0	0	0	0	0	1	0	5.8152	5.8152	5.8152	5.8152	1	76.0712	2	2	1	0	1	1	0	1	0	1	1	6	12.3041	1.29032	0	199	58	117	1	5.8152	5.8152	5.8152	1	5.8152	1	5.8152	0	5.8152
0	0	0	0	0	0	0	9.65092	9.65092	9.65092	9.65092	1	63.5921	1	1	0	0	0	0	1	0	0	0	0	6	1.53771	1.11304	0	220	41	108	0	9.65092	9.65092	9.65092	0	9.65092	0	9.65092	0	9.65092
0	0	0	0	0	0	0	9.87543	9.87543	9.87543	9.87543	0	58.538	0	2		1	1	0	1	1	0	0	0	8	4.47974	1.16438	0	212	44	143	0	9.87543	9.87543	9.87543	0	9.87543	0	9.87543	0	9.87543
0	0	0	0	0	0	0	9.71663	9.71663	9.71663	9.71663	0	63.5729	1	1	0	1	0	1	0	0	0	1	0	11	10.634	1.24219	0	174	41	96	0	9.71663	9.71663	9.71663	0	9.71663	0	9.71663	0	9.71663
0	0	0	0	0	0	0	9.13621	9.13621	9.13621	9.13621	0	60.783	1	2	1	0	1	0	0	1	0	0	0	5	5.21691	1.02703	0	270	64	185	0	9.13621	9.13621	9.13621	0	9.13621	0	9.13621	0	9.13621
0	0	0	0	0	0	0	9.68652	9.68652	9.68652	9.68652	0	55.2498	0	1	0	0	0	0	0	0	0	0	0	5	3.00573	1	0	202	59	134	0	9.68652	9.68652	9.68652	0	9.68652	0	9.68652	0	9.68652
0	0	0	0	0	0	0	9.33333	9.33333	9.33333	9.33333	0	61.5551	1	2	1	1	0	0	0	0	0	1	0	9	4.14725	1.13636	0	213	36	131	0	9.33333	9.33333	9.33333	0	9.33333	0	9.33333	0	9.33333
0	0	0	0	0	0	0	8.5065	8.5065	8.5065	8.5065	1	64.9774	1	0	0	0	0	0	0	0	0	0	0	2	1.49408	1.13208	0	228	87	122	0	8.5065	8.5065	8.5065	0	8.5065	0	8.5065	0	8.5065
0	0	0	0	0	0	0	8.30664	8.30664	8.30664	8.30664	1	66.2615	1	1	1	0	0	0	0	0	0	0	0	3	2.04628	1.03077	0	212	66	130	0	8.30664	8.30664	8.30664	0	8.30664	0	8.30664	0	8.30664
0	0	0	0	0	0	0	9.23203	9.23203	9.23203	9.23203	0	72.3778	2	1	0	1	0	0	0	0	0	0	0	13	9.56091	1.11268	0	199	54	125	0	9.23203	9.23203	9.23203	0	9.23203	0	9.23203	0	9.23203
0	0	0	0	0	0	0	8.44079	8.44079	8.44079	8.44079	0	78.1027	2	1	1	0	0	0	1	0	1	0	0	9	5.91984	1.07792	0	180	46	103	0	8.44079	8.44079	8.44079	0	8.44079	0	8.44079	0	8.44079
0	0	0	0	0	0	0	2.81999	2.81999	2.81999	2.81999	0	52.2656	0	1	0	0	0	0	0	0	0	0	0	2	0.794365	1.16667	0	240	76	148	0	2.81999	2.81999	2.81999	0	2.81999	0	2.81999	0	2.81999
0	0	0	0	0	0	0	9.52498	9.52498	9.52498	9.52498	0	60.8405	1	1	1	1	1	0	0	1	0	0	0	7	2.96159	1.10448	0	176	37	109	0	9.52498	9.52498	9.52498	0	9.52498	0	9.52498	0	9.52498
0	0	0	0	0	0	0	8.94456	8.94456	8.94456	8.94456	1	50.7433	0	0	0	1	0	0	0	0	0	0	0	3	1.06155	1.01351	0	205	62	131	0	8.94456	8.94456	8.94456	0	8.94456	0	8.94456	0	8.94456
0	0	0	0	0	0	0	9.56057	9.56057	9.56057	9.56057	1	57.7303	0	2	1	0	1	0	0	1	0	0	0	4	1.19099	1.2027	0	185	54	110	0	9.56057	9.56057	9.56057	0	9.56057	0	9.56057	0	9.56057
0	0	0	0	0	0	1	5.68378	5.68378	5.68378	5.68378	0	65.6838	1	1	1	1	1	0	0	0	0	0	0	7	5.83943	1	0	230	55	162	1	5.68378	5.68378	5.68378	0	5.68378	0	5.68378	0	5.68378
0	0	0	0	0	0	0	9.75496	9.75496	9.75496	9.75496	1	54.7433	0	1	1	0	0	0	0	0	0	0	0	4	0.562912	1.28571	0	201	51	113	0	9.75496	9.75496	9.75496	0	9.75496	0	9.75496	0	9.75496
0	0	0	0	0	0	0	9.68104	9.68104	9.68104	9.68104	0	65.7413	1	1	0	0	0	0	0	0	0	0	0	8	4.74163	1.08633	0	212	49	151	0	9.68104	9.68104	9.68104	0	9.68104	0	9.68104	0	9.68104
0	0	0	0	0	0	0	9.78234	9.78234	9.78234	9.78234	1	68.7228	1	1	1	0	0	0	1	0	1	0	0	6	2.89018	1.03846	0	232	46	153	0	9.78234	9.78234	9.78234	0	9.78234	0	9.78234	0	9.78234
0	0	0	0	0	0	0	9.0924	9.0924	9.0924	9.0924	0	52.7173	0	2	1	1	0	0	1	0	1	0	0	7	4.46444	1.14706	0	207	59	123	0	9.0924	9.0924	9.0924	0	9.0924	0	9.0924	0	9.0924
0	0	0	0	0	0	0	9.09514	9.09514	9.09514	9.09514	0	59.6112	0	1	0	1	0	1	0	0	0	0	0	5	5.08564	1	0	223	55	157	0	9.09514	9.09514	9.09514	0	9.09514	0	9.09514	0	9.09514
0	0	0	0	0	0	0	9.27036	9.27036	9.27036	9.27036	1	75.5784	2	2	1	0	1	0	0	1	0	0	0	3	3.15616	1.01429	0	191	56	115	0	9.27036	9.27036	9.27036	0	9.27036	0	9.27036	0	9.27036
0	0	0	0	0	0	0	9.57153	9.57153	9.57153	9.57153	0	70.5845	2	1	1	1	0	0	0	0	0	0	0	10	8.13117	1.22414	0	187	52	119	0	9.57153	9.57153	9.57153	0	9.57153	0	9.57153	0	9.57153
0	0	0	0	0	0	0	9.56057	9.56057	9.56057	9.56057	1	56.6598	0	1	1	0	0	0	1	0	1	0	0	3	0.506349	1.2	0	207	59	125	0	9.56057	9.56057	9.56057	0	9.56057	0	9.56057	0	9.56057
0	0	0	0	0	0	0	9.50308	9.50308	9.50308	9.50308	1	51.0034	0	2	1	0	0	0	0	0	0	0	0	2	0.222201	1.01587	0	134	48	97	0	9.50308	9.50308	9.50308	0	9.50308	0	9.50308	0	9.50308
0	0	0	0	0	0	0	9.32512	9.32512	9.32512	9.32512	1	58.089	0	1	1	0	1	0	1	1	1	0	0	4	1.05086	1.09375	0	222	56	151	0	9.32512	9.32512	9.32512	0	9.32512	0	9.32512	0	9.32512
0	0	0	0	0	0	0	9.55236	9.55236	9.55236	9.55236	1	54.3244	0	0	0	1	0	0	0	0	0	0	0	3	0.451985	1.14	0	179	56	109	0	9.55236	9.55236	9.55236	0	9.55236	0	9.55236	0	9.55236
0	0	0	0	0	0	0	8.39973	8.39973	8.39973	8.39973	0	61.7467	1	0	0	1	1	0	0	1	0	0	0	3	2.31359	1.1	0	160	50	79	0	8.39973	8.39973	8.39973	0	8.39973	0	8.39973	0	8.39973
0	0	0	0	0	0	0	8.21081	8.21081	8.21081	8.21081	0	77.4428	2	1	0	0	1	1	0	1	0	1	0	22	14.7427	1.25	0	224	37	152	0	8.21081	8.21081	8.21081	0	8.21081	0	8.21081	0	8.21081
0	0	1	0	0	1	0	0.0355921	2.0835	2.0835	2.0835	1	65.1253	1	1	1	1	0	0	1	0	0	0	0	6	4.2221	1.2	0	304	46	223	1	0.0355921	2.0835	2.0835	1	2.0835	1	0.0355921	1	0.0355921
0	0	0	0	0	0	0	9.62355	9.62355	9.62355	9.62355	0	65.9329	1	1	0	0	1	0	1	0	0	0	0	5	4.80301	1.14286	0	251	64	152	0	9.62355	9.62355	9.62355	0	9.62355	0	9.62355	0	9.62355
0	0	0	0	0	0	0	9.22108	9.22108	9.22108	9.22108	0	54.0123	0	1	0	1	1	1	1	1	1	0	0	8	6.33763	1.25	0	198	35	135	0	9.22108	9.22108	9.22108	0	9.22108	0	9.22108	0	9.22108
0	0	0	0	0	0	0	9.78782	9.78782	9.78782	9.78782	1	52.8652	0	1	1	0	1	0	1	1	0	0	0	2	0.62646	1.19048	0	254	75	170	0	9.78782	9.78782	9.78782	0	9.78782	0	9.78782	0	9.78782
0	0	0	0	0	0	0	9.80151	9.80151	9.80151	9.80151	1	57.5387	0	1	0	0	0	0	1	0	0	0	0	3	0.832018	1.07042	0	181	55	111	0	9.80151	9.80151	9.80151	0	9.80151	0	9.80151	0	9.80151
0	0	0	0	0	0	0	9.3963	9.3963	9.3963	9.3963	0	59.8056	0	1	0	0	0	0	0	0	0	0	0	4	2.42984	1.08065	0	224	50	144	0	9.3963	9.3963	9.3963	0	9.3963	0	9.3963	0	9.3963
0	0	0	0	0	0	0	9.37166	9.37166	9.37166	9.37166	1	51.7892	0	2	1	1	0	0	0	0	0	0	0	3	0.480962	1.02597	0	229	65	152	0	9.37166	9.37166	9.37166	0	9.37166	0	9.37166	0	9.37166
0	0	0	0	0	0	0	9.77413	9.77413	9.77413	9.77413	1	55.2033	0	1	1	0	1	0	1	1	0	0	0	3	1.97323	1.2	0	190	64	105	0	9.77413	9.77413	9.77413	0	9.77413	0	9.77413	0	9.77413
0	0	0	0	0	0	0	9.7358	9.7358	9.7358	9.7358	0	80.1259	2	2	1	0	0	0	0	0	0	0	1	15	5.54123	1.12676	0	249	49	173	0	9.7358	9.7358	9.7358	0	9.7358	0	9.7358	0	9.7358
0	0	0	0	0	0	0	8.44627	8.44627	8.44627	8.44627	1	52.9144	0	1	1	0	0	0	1	0	0	0	0	4	0.683456	1.24242	0	257	53	173	0	8.44627	8.44627	8.44627	0	8.44627	0	8.44627	0	8.44627
0	0	0	0	0	0	0	9.72485	9.72485	9.72485	9.72485	1	54.4066	0	1	1	1	1	0	1	0	0	0	0	5	0.621827	1.22	0	288	57	187	0	9.72485	9.72485	9.72485	0	9.72485	0	9.72485	0	9.72485
0	0	0	0	0	0	0	9.67283	9.67283	9.67283	9.67283	1	66.0342	1	2	1	1	1	0	1	1	1	0	0	3	1.93815	1.15152	0	189	52	116	0	9.67283	9.67283	9.67283	0	9.67283	0	9.67283	0	9.67283
0	0	0	0	0	0	0	9.95756	9.95756	9.95756	9.95756	1	73.7139	2	2	1	0	0	0	1	0	1	0	0	3	2.97461	1.02703	0	160	54	90	0	9.95756	9.95756	9.95756	0	9.95756	0	9.95756	0	9.95756
0	0	0	0	0	0	0	9.85626	9.85626	9.85626	9.85626	1	58.8884	0	1	1	0	0	0	0	0	0	0	0	7	1.51231	1.07692	0	218	41	160	0	9.85626	9.85626	9.85626	0	9.85626	0	9.85626	0	9.85626
0	0	0	0	0	0	0	9.67283	9.67283	9.67283	9.67283	0	67.8768	1	2	1	1	1	0	1	1	1	0	0	20	37.4754	1.13333	0	270	48	186	0	9.67283	9.67283	9.67283	0	9.67283	0	9.67283	0	9.67283
0	0	0	0	0	0	0	9.44832	9.44832	9.44832	9.44832	1	56.9227	0	2	1	1	1	0	0	1	0	0	0	7	1.23176	1.18421	0	247	40	176	0	9.44832	9.44832	9.44832	0	9.44832	0	9.44832	0	9.44832
0	0	0	0	0	0	0	9.29774	9.29774	9.29774	9.29774	1	73.0924	2	2	1	0	0	0	0	0	0	0	0			1.16438	0		58		0	9.29774	9.29774	9.29774	0	9.29774	0	9.29774	0	9.29774
0	0	0	0	0	0	0	9.37166	9.37166	9.37166	9.37166	1	61.4921	1	1	1	0	0	0	0	0	0	0	0	2	1.02982	1	0	213	66	132	0	9.37166	9.37166	9.37166	0	9.37166	0	9.37166	0	9.37166
0	0	0	0	0	0	0	9.41821	9.41821	9.41821	9.41821	1	66.3354	1	2	1	0	1	1	0	0	0	0	0	7	9.28594	1.09091	0	220	54	123	0	9.41821	9.41821	9.41821	0	9.41821	0	9.41821	0	9.41821
0	0	0	0	0	0	0	9.36893	9.36893	9.36893	9.36893	0	59.3758	0	1	1	1	0	0	0	0	0	0	0	6	2.30629	1.33898	0	203	41	121	0	9.36893	9.36893	9.36893	0	9.36893	0	9.36893	0	9.36893
0	0	0	0	0	0	0	9.16085	9.16085	9.16085	9.16085	0	53.6646	0	2	1	1	0	0	0	0	0	0	0	9	5.05737	1.12676	0	269	53	192	0	9.16085	9.16085	9.16085	0	9.16085	0	9.16085	0	9.16085
0	0	0	0	0	0	1	3.46064	3.46064	3.46064	3.46064	1	75.4661	2	0	0	0	0	0	0	0	0	0	0	3	5.77848	1.02151	0	244	119	115	1	3.46064	3.46064	3.46064	0	3.46064	0	3.46064	0	3.46064
0	0	0	0	0	0	0	9.62355	9.62355	9.62355	9.62355	0	80.3012	2	1	0	1	1	0	0	0	0	0	0	9	3.59062	1.31429	0	166	37	130	0	9.62355	9.62355	9.62355	0	9.62355	0	9.62355	0	9.62355
0	0	0	0	0	0	0	9.81246	9.81246	9.81246	9.81246	1	74.8802	2	2	1	0	1	0	1	1	0	0	0	3	3.2714	1.09589	0	275	74	185	0	9.81246	9.81246	9.81246	0	9.81246	0	9.81246	0	9.81246
0	0	0	0	0	0	0	9.47023	9.47023	9.47023	9.47023	0	73.076	2	1	0	1	0	0	0	0	0	0	0	12	7.01969	1.04478	0	160	38	89	0	9.47023	9.47023	9.47023	0	9.47023	0	9.47023	0	9.47023
0	0	0	0	0	0	0	9.59617	9.59617	9.59617	9.59617	1	52.4244	0	1	1	0	0	0	0	0	0	0	0	3	0.386887	1.25806	0	223	59	153	0	9.59617	9.59617	9.59617	0	9.59617	0	9.59617	0	9.59617
0	0	0	0	0	0	0	9.71663	9.71663	9.71663	9.71663	1	55.3018	0	0	1	1	0	0	1	0	1	0	0	3	0.995494	1.05263	0	188	66	99	0	9.71663	9.71663	9.71663	0	9.71663	0	9.71663	0	9.71663
0	0	0	0	0	0	0	9.71663	9.71663	9.71663	9.71663	1	65.7194	1	1	1	0	0	1	0	0	0	1	0	3	5.60347	1.0339	0	155	65	155	0	9.71663	9.71663	9.71663	0	9.71663	0	9.71663	0	9.71663
0	0	0	0	0	0	0	8.55578	8.55578	8.55578	8.55578	1	62.7817	1	2	1	0	1	0	0	1	0	0	0	5	1.58719	1.02941	0	203	48	136	0	8.55578	8.55578	8.55578	0	8.55578	0	8.55578	0	8.55578
0	0	1	0	1	0	0	4.22177	9.21013	4.22177	9.21013	1	73.2402	2	1	0	0	1	0	1	0	0	0	0	4	2.21257	1.08333	0	246	58	158	1	4.22177	9.21013	9.21013	0	9.21013	1	4.22177	1	4.22177
0	0	0	0	0	0	0	8.96646	8.96646	8.96646	8.96646	0	52.9829	0	0	0	1	0	0	0	0	0	0	0	4	1.59009	1.08955	0	216	56	141	0	8.96646	8.96646	8.96646	0	8.96646	0	8.96646	0	8.96646
0	0	0	0	0	0	0	9.41547	9.41547	9.41547	9.41547	0	57.9548	0	1	0	0	0	0	1	0	0	0	0	3	1.71855	1.0678	0	286	65	198	0	9.41547	9.41547	9.41547	0	9.41547	0	9.41547	0	9.41547
0	0	0	0	0	0	0	9.9165	9.9165	9.9165	9.9165	1	58.5435	0	0	0	0	0	0	1	0	1	0	0	3	0.969283	1.07273	0	205	74	116	0	9.9165	9.9165	9.9165	0	9.9165	0	9.9165	0	9.9165
0	0	0	0	0	0	0	8.4271	8.4271	8.4271	8.4271	1	78.6804	2	2	1	0	0	0	1	0	1	0	0	2	2.003	1.15254	0	243	76	149	0	8.4271	8.4271	8.4271	0	8.4271	0	8.4271	0	8.4271
1	0	1	0	1	0	0	7.68515	9.40999	7.68515	9.40999	0	65.5496	1	1	1	1	1	0	0	1	0	0	1	8	11.6175	1.19565	0	112	39	61	1	7.68515	7.68515	9.40999	1	7.68515	1	7.68515	1	7.68515
0	0	0	0	0	0	0	8.2601	8.2601	8.2601	8.2601	0	65.2731	1	1	1	1	0	0	0	0	0	0	0	12	12.1575	1.01429	0	228	45	157	0	8.2601	8.2601	8.2601	0	8.2601	0	8.2601	0	8.2601
0	0	0	0	0	0	1	5.7796	5.7796	5.7796	5.7796	1	86.3847	2	1	1	0	1	0	1	1	1	0	0	3	3.5941	1.14	0	184	65	102	1	5.7796	5.7796	5.7796	0	5.7796	0	5.7796	0	5.7796
0	0	0	0	0	0	0	9.40999	9.40999	9.40999	9.40999	1	63.5784	1	2	0	0	0	0	0	0	0	0	0	4	2.33367	1.07937	0	298	77	201	0	9.40999	9.40999	9.40999	0	9.40999	0	9.40999	0	9.40999
0	0	0	0	0	0	0	9.60164	9.60164	9.60164	9.60164	0	52.616	0	2	1	1	0	0	0	0	0	0	0	5	2.38394	1.09333	0	203	41	161	0	9.60164	9.60164	9.60164	0	9.60164	0	9.60164	0	9.60164
0	0	0	0	0	0	1	7.76181	7.76181	7.76181	7.76181	0	73.0459	2	1	0	1	1	0	0	1	0	0	1	8	3.7789	1.20588	0	108	28	56	1	7.76181	7.76181	7.76181	0	7.76181	0	7.76181	0	7.76181
0	0	0	0	0	0	0	9.70021	9.70021	9.70021	9.70021	1	61.8371	1	1	0	0	0	0	1	0	1	0	0	4	2.55798	1.14706	0	238	71	149	0	9.70021	9.70021	9.70021	0	9.70021	0	9.70021	0	9.70021
0	0	0	0	0	0	0	9.50034	9.50034	9.50034	9.50034	1	59.9042	0	2	1	0	0	1	1	0	0	0	0	10	3.93984	1.03333	0	211	41	137	0	9.50034	9.50034	9.50034	0	9.50034	0	9.50034	0	9.50034
0	0	0	0	0	1	0	9.75496	9.75496	9.75496	9.75496	0	63.8631	1	0	0	1	0	0	1	0	0	0	0	5	4.81077	1.2	0	263	69	181	1	9.75496	9.75496	9.75496	1	9.75496	1	9.75496	0	9.75496
0	0	0	0	0	0	1	0.440794	0.440794	0.440794	0.440794	0	76.0246	2	0	1	1	0	0	0	0	0	0	1	5	2.48677	1.23077	0	141	13	85	1	0.440794	0.440794	0.440794	0	0.440794	0	0.440794	0	0.440794
0	1	0	1	0	0	0	9.81246	5.17728	9.81246	9.81246	0	65.0732	1	1	0	1	1	1	1	1	1	1	0	9	10.289	1.1	0	161	55	79	1	5.17728	9.81246	5.17728	1	5.17728	1	5.17728	1	5.17728
0	0	0	0	0	0	0	8.54483	8.54483	8.54483	8.54483	0	59.7344	0	1	0	1	0	0	0	0	0	0	0	12	6.16758	1.2	0	227	31	177	0	8.54483	8.54483	8.54483	0	8.54483	0	8.54483	0	8.54483
0	0	0	0	0	0	0	9.52498	9.52498	9.52498	9.52498	0	62.7324	1	1	0	1	0	0	1	0	1	0	0	5	3.40221	1.14925	0	220	48	138	0	9.52498	9.52498	9.52498	0	9.52498	0	9.52498	0	9.52498
0	0	0	0	0	0	0	9.9603	9.9603	9.9603	9.9603	1	54.9514	0	1	1	0	1	0	0	1	0	0	0	4	0.726059	1.08571	0	209	46	137	0	9.9603	9.9603	9.9603	0	9.9603	0	9.9603	0	9.9603
0	0	0	0	0	0	0	9.6345	9.6345	9.6345	9.6345	0	73.7166	2	0	0	1	1	0	0	1	0	0	0	7	3.54919	1.08333	0	188	56	123	0	9.6345	9.6345	9.6345	0	9.6345	0	9.6345	0	9.6345
0	0	0	0	0	0	0	9.51403	9.51403	9.51403	9.51403	1	62.1437	1	2	1	0	0	0	0	0	0	0	0	5	1.0673	1.23944	0	167	42	105	0	9.51403	9.51403	9.51403	0	9.51403	0	9.51403	0	9.51403
0	0	0	0	0	0	0	8.24093	8.24093	8.24093	8.24093	1	53.4483	0	0	0	0	0	0	0	0	0	0	0	3	0.430689	1.1	0	232	44	170	0	8.24093	8.24093	8.24093	0	8.24093	0	8.24093	0	8.24093
0	0	0	0	0	0	0	9.69747	9.69747	9.69747	9.69747	1	67.6632	1	1	1	0	1	0	1	1	0	0	0	4	3.5632	1.08219	0	269	79	168	0	9.69747	9.69747	9.69747	0	9.69747	0	9.69747	0	9.69747
0	0	0	0	0	0	0	9.70294	9.70294	9.70294	9.70294	1	54.8036	0	1	0	0	1	0	1	1	0	0	0	3	0.60667	1	0	229	67	149	0	9.70294	9.70294	9.70294	0	9.70294	0	9.70294	0	9.70294
0	0	0	0	0	0	0	9.36071	9.36071	9.36071	9.36071	1	65.7303	1	0	0	0	0	0	0	0	0	0	0	3	2.18817	1.07143	0	202	76	115	0	9.36071	9.36071	9.36071	0	9.36071	0	9.36071	0	9.36071
0	0	0	0	0	0	0	9.3525	9.3525	9.3525	9.3525	0	58.935	0	2	1	1	0	0	0	0	0	0	0	10	7.21588	1.14286	0	191	43	124	0	9.3525	9.3525	9.3525	0	9.3525	0	9.3525	0	9.3525
0	0	0	0	0	0	0	9.3525	9.3525	9.3525	9.3525	0	66.0233	1	1	0	1	0	0	0	0	0	0	0	4	3.49509	1.15	0	189	47	125	0	9.3525	9.3525	9.3525	0	9.3525	0	9.3525	0	9.3525
0	0	0	0	0	0	0	9.15264	9.15264	9.15264	9.15264	0	61.7002	1	1	1	1	0	0	0	0	0	0	0	7	3.91934	1.32727	0	269	45	195	0	9.15264	9.15264	9.15264	0	9.15264	0	9.15264	0	9.15264
0	0	0	0	0	0	0	9.42916	9.42916	9.42916	9.42916	1	60.5038	1	1	1	0	0	0	1	0	0	0	0	3	1.33496	1.13462	0	262	66	169	0	9.42916	9.42916	9.42916	0	9.42916	0	9.42916	0	9.42916
0	0	0	0	0	0	0	8.4052	8.4052	8.4052	8.4052	1	50.245	0	0	0	1	0	0	0	0	0	0	0	1	0.218662	1.06667	0	188	71	103	0	8.4052	8.4052	8.4052	0	8.4052	0	8.4052	0	8.4052
0	0	0	0	0	0	0	9.52498	9.52498	9.52498	9.52498	0	70.1711	2	2	1	0	0	0	0	0	0	0	0	12	5.44634	1	0	245	51	177	0	9.52498	9.52498	9.52498	0	9.52498	0	9.52498	0	9.52498
0	0	0	0	0	0	0	9.71663	9.71663	9.71663	9.71663	0	63.3785	1	0	0	1	1	0	0	0	0	0	0	9	7.43218	1.01449	0	185	49		0	9.71663	9.71663	9.71663	0	9.71663	0	9.71663	0	9.71663
0	0	0	0	0	0	0	9.39357	9.39357	9.39357	9.39357	1	83.5838	2	1	0	0	1	0	0	1	0	0	0	2	2.21644	1.23944	0	221	61	134	0	9.39357	9.39357	9.39357	0	9.39357	0	9.39357	0	9.39357
0	0	0	0	0	0	1	2.52704	2.52704	2.52704	2.52704	1	69.6235	1	2	1	0	0	0	0	0	0	0	0	5	2.39976	1.25424	0	221	43	160	1	2.52704	2.52704	2.52704	0	2.52704	0	2.52704	0	2.52704
0	0	0	0	0	0	0	9.51129	9.51129	9.51129	9.51129	0	53.6509	0	1	0	1	0	0	0	0	0	0	0	3	1.88962	1.16667	0	218	67	136	0	9.51129	9.51129	9.51129	0	9.51129	0	9.51129	0	9.51129
0	0	0	0	0	0	1	0.440794	0.440794	0.440794	0.440794	0	79.5537	2	0	1	1	0	0	0	0	0	0	1	7	8.07036	1.1	0	180	66	102	1	0.440794	0.440794	0.440794	0	0.440794	0	0.440794	0	0.440794
0	0	0	0	0	0	0	9.46749	9.46749	9.46749	9.46749	1	58.5133	0	2	1	0	0	0	1	0	1	0	0	5	1.39844	1.05	0	232	56	151	0	9.46749	9.46749	9.46749	0	9.46749	0	9.46749	0	9.46749
0	0	0	0	0	0	1	0.643395	0.643395	0.643395	0.643395	0	66.4832	1	0	0	1	0	0	0	0	0	0	0	10	7.95158	1.14925	0	169	51	106	1	0.643395	0.643395	0.643395	0	0.643395	0	0.643395	0	0.643395
0	0	0	0	0	0	0	7.31827	7.31827	7.31827	7.31827	1	67.488	1	1	0	1	1	0	0	1	0	0	0	4	2.53619	1.11765	0	240	55	164	0	7.31827	7.31827	7.31827	0	7.31827	0	7.31827	0	7.31827
0	0	0	0	0	0	0	9.37166	9.37166	9.37166	9.37166	1	52.0931	0	2	0	0	0	0	0	0	0	0	0	2	0.454013	1.01515	0	242	128	106	0	9.37166	9.37166	9.37166	0	9.37166	0	9.37166	0	9.37166
0	0	0	0	0	0	0	9.62355	9.62355	9.62355	9.62355	0	63.8768	1	1	0	1	0	0	0	0	0	0	0	8	5.24054	1.08108	0	265	49	193	0	9.62355	9.62355	9.62355	0	9.62355	0	9.62355	0	9.62355
0	0	0	0	0	0	0	9.36619	9.36619	9.36619	9.36619	0	79.0691	2	1	0	0	0	0	0	0	0	0	0	17	6.15023	1.04478	0	205	32	157	0	9.36619	9.36619	9.36619	0	9.36619	0	9.36619	0	9.36619
0	0	0	0	0	0	0	7.30185	7.30185	7.30185	7.30185	1	56.1123	0	2	1	0	1	0	0	0	0	0	0	3	0.614958	1.07407	0	203	62	125	0	7.30185	7.30185	7.30185	0	7.30185	0	7.30185	0	7.30185
0	0	0	0	0	0	0	9.1499	9.1499	9.1499	9.1499	0	62.987	1	1	1	1	1	0	1	0	0	0	0	7	4.26559	1.2069	0	230	40	138	0	9.1499	9.1499	9.1499	0	9.1499	0	9.1499	0	9.1499
0	0	0	0	0	0	0	9.64271	9.64271	9.64271	9.64271	1	76.7803	2	1	1	0	1	0	1	1	0	0	0	3	5.9719	1.13415	0	242	83	146	0	9.64271	9.64271	9.64271	0	9.64271	0	9.64271	0	9.64271
0	0	0	0	0	0	0	9.4976	9.4976	9.4976	9.4976	1	55.7399	0	1	0	0	1	0	0	1	0	0	0	5	1.0524	1	0	223	56	136	0	9.4976	9.4976	9.4976	0	9.4976	0	9.4976	0	9.4976
0	0	0	0	0	0	0	2.16564	2.16564	2.16564	2.16564	0	50.7899	0	2	1	1	0	1	1	0	0	0	0	6	2.66342	1.30159	0	196	38	135	0	2.16564	2.16564	2.16564	0	2.16564	0	2.16564	0	2.16564
0	0	1	0	0	0	0	8.95551	9.28405	9.28405	9.28405	0	55.4853	0	0	0	1	0	0	0	0	0	0	0	8	2.20929	1	0	205	28	153	1	8.95551	9.28405	9.28405	0	9.28405	1	8.95551	1	8.95551
0	0	0	0	0	0	0	4.73648	4.73648	4.73648	4.73648	1	56.7283	0	1	1	0	1	0	1	1	1	0	0	4	1.40364	1.34921	0	249	80	148	0	4.73648	4.73648	4.73648	0	4.73648	0	4.73648	0	4.73648
0	0	0	0	0	0	0	9.72485	9.72485	9.72485	9.72485	1	55.7755	0	1	1	0	1	0	1	1	0	0	0	3	1.13113	1.13235	0	234	65	152	0	9.72485	9.72485	9.72485	0	9.72485	0	9.72485	0	9.72485
0	0	0	0	0	0	0	8.44353	8.44353	8.44353	8.44353	1	53.5168	0	1	0	0	0	0	0	0	0	0	0	3	0.325915	1.23214	0	127	44	76	0	8.44353	8.44353	8.44353	0	8.44353	0	8.44353	0	8.44353
0	0	0	0	0	0	0	9.58522	9.58522	9.58522	9.58522	1	52.8898	0	2	0	0	0	0	0	0	0	0	0	2	0.47221	1	0	198	65	121	0	9.58522	9.58522	9.58522	0	9.58522	0	9.58522	0	9.58522
0	0	0	0	0	0	0	9.60712	9.60712	9.60712	9.60712	1	58.6886	0	1	1	0	0	0	0	0	0	0	0	3	0.85815	1.2069	0	228	80	132	0	9.60712	9.60712	9.60712	0	9.60712	0	9.60712	0	9.60712
0	0	0	0	0	0	0	9.66188	9.66188	9.66188	9.66188	0	57.2129	0	2	1	1	0	0	1	0	1	0	0	5	2.36979	1	0	206	51	132	0	9.66188	9.66188	9.66188	0	9.66188	0	9.66188	0	9.66188
0	0	0	0	0	0	0	9.81246	9.81246	9.81246	9.81246	0	74.8419	2	1	0	1	0	0	1	0	1	0	0	6	2.36133	1.2	0	226	53	141	0	9.81246	9.81246	9.81246	0	9.81246	0	9.81246	0	9.81246
0	0	0	0	0	0	0	9.5551	9.5551	9.5551	9.5551	0	57.5606	0	2	1	1	0	0	0	0	1	0	0	3	1.69957	1.15385	0	219	45	153	0	9.5551	9.5551	9.5551	0	9.5551	0	9.5551	0	9.5551
0	0	0	0	0	0	0	9.22929	9.22929	9.22929	9.22929	1	54.1711	0	2	1	1	1	0	0	1	0	0	0	6	1.06306	1.05357	0	208	39	141	0	9.22929	9.22929	9.22929	0	9.22929	0	9.22929	0	9.22929
0	0	0	0	0	0	0	9.48665	9.48665	9.48665	9.48665	1	70.6858	2	0	0	0	1	0	1	0	1	0	0	4	4.64125	1.15493	0	303	96	195	0	9.48665	9.48665	9.48665	0	9.48665	0	9.48665	0	9.48665
0	0	0	0	0	0	0	8.33676	8.33676	8.33676	8.33676	1	62.1273	1	0	0	1	1	0	1	1	1	0	0	7	2.86355	1.17188	0	228	47	134	0	8.33676	8.33676	8.33676	0	8.33676	0	8.33676	0	8.33676
0	0	0	0	0	0	0	9.78508	9.78508	9.78508	9.78508	1	67.0144	1	1	1	0	0	0	0	0	0	0	0	3	2.53337	1	0	234	85	130	0	9.78508	9.78508	9.78508	0	9.78508	0	9.78508	0	9.78508
0	0	0	0	0	0	0	9.66188	9.66188	9.66188	9.66188	1	61.1143	1	1	0	0	0	0	0	0	0	0	0	3	1.05948	1.03448	0	205	67	121	0	9.66188	9.66188	9.66188	0	9.66188	0	9.66188	0	9.66188
0	0	0	0	0	0	0	9.56331	9.56331	9.56331	9.56331	1	59.8576	0	1	1	0	1	0	0	1	0	0	0	7	1.75858	1.07059	0	248	48	171	0	9.56331	9.56331	9.56331	0	9.56331	0	9.56331	0	9.56331
0	0	0	0	0	0	0	9.83436	9.83436	9.83436	9.83436	1	55.7645	0	2	1	1	1	0	1	1	0	0	0	3	1.87044	1.14865	0	261	64	169	0	9.83436	9.83436	9.83436	0	9.83436	0	9.83436	0	9.83436
0	0	0	0	0	0	0	9.87269	9.87269	9.87269	9.87269	1	69.7194	1	2	0	0	1	0	0	1	0	0	0	3	3.13287	1.0122	0	153	78	67	0	9.87269	9.87269	9.87269	0	9.87269	0	9.87269	0	9.87269
0	0	0	0	0	0	0	9.71389	9.71389	9.71389	9.71389	0	58.8474	0	1	0	0	1	0	0	0	0	0	0	3	2.87676	1	0	236	68	153	0	9.71389	9.71389	9.71389	0	9.71389	0	9.71389	0	9.71389
0	0	0	0	0	0	0	9.53867	9.53867	9.53867	9.53867	1	65.7139	1	1	0	0	1	0	1	1	1	0	0	2	1.99253	1.22414	0	185	66	107	0	9.53867	9.53867	9.53867	0	9.53867	0	9.53867	0	9.53867
0	0	0	0	0	0	0	9.59617	9.59617	9.59617	9.59617	0	52.1177	0	0	0	1	0	0	0	0	0	0	0	5	2.04459	1.30769	0	226	35	157	0	9.59617	9.59617	9.59617	0	9.59617	0	9.59617	0	9.59617
0	0	0	0	0	0	0	9.56879	9.56879	9.56879	9.56879	0	63.8631	1	1	0	1	1	1	1	1	1	1	0	5	7.02003	1.13699	0	196	65	112	0	9.56879	9.56879	9.56879	0	9.56879	0	9.56879	0	9.56879
0	0	0	0	0	0	0	9.5989	9.5989	9.5989	9.5989	0	57.9357	0	1	0	1	0	0	0	0	0	0	0	3	1.35375	1	0	216	48	152	0	9.5989	9.5989	9.5989	0	9.5989	0	9.5989	0	9.5989
0	0	0	0	0	0	0	9.87543	9.87543	9.87543	9.87543	0	66.2533	1	1	1	1	0	0	0	0	0	0	0	6	4.14523	1.13333	0	212	58	128	0	9.87543	9.87543	9.87543	0	9.87543	0	9.87543	0	9.87543
0	0	0	0	0	0	0	9.31417	9.31417	9.31417	9.31417	1	56.9281	0	0	0	0	0	0	0	0	0	0	0	2	0.624712	1.26087	0	242	89	141	0	9.31417	9.31417	9.31417	0	9.31417	0	9.31417	0	9.31417
0	0	0	0	0	0	0	9.18275	9.18275	9.18275	9.18275	0	69.295	1	1	0	1	0	0	1	0	0	0	0	12	11.3061	1.15068	0	191	59	120	0	9.18275	9.18275	9.18275	0	9.18275	0	9.18275	0	9.18275
0	0	0	0	0	0	0	9.42916	9.42916	9.42916	9.42916	1	60.9802	1	1	1	1	1	0	1	1	0	0	0	5	4.78185	1	0	235	62	154	0	9.42916	9.42916	9.42916	0	9.42916	0	9.42916	0	9.42916
0	0	0	0	0	0	0	9.88912	9.88912	9.88912	9.88912	1	61.2649	1	1	1	1	1	0	1	1	0	0	0	3	2.29088	1.14035	0	255	72	149	0	9.88912	9.88912	9.88912	0	9.88912	0	9.88912	0	9.88912
0	0	0	0	0	0	0	8.50924	8.50924	8.50924	8.50924	1	70.7488	2	0	0	0	1	1	1	1	1	1	1	8	11.328	1.13924	0	185	45	117	0	8.50924	8.50924	8.50924	0	8.50924	0	8.50924	0	8.50924
0	0	0	0	0	0	0	9.58522	9.58522	9.58522	9.58522	1	64.0246	1	0	0	1	0	0	0	0	0	0	0	2	2.16145	1.02941	0	148	57	77	0	9.58522	9.58522	9.58522	0	9.58522	0	9.58522	0	9.58522
0	0	0	0	1	0	0	9.89186	9.89186	8.14511	9.89186	1	71.7262	2	0	1	0	1	0	1	1	1	0	0	4	4.51711	1.075	0	283	64	204	1	0.522929	9.89186	9.89186	0	9.89186	1	0.522929	0	9.89186
0	0	0	0	0	0	0	9.37166	9.37166	9.37166	9.37166	1	51.2389	0	1	0	0	0	0	0	0	0	0	0	2	0.30777	1.16667	0	245	54	178	0	9.37166	9.37166	9.37166	0	9.37166	0	9.37166	0	9.37166
0	0	0	0	0	0	0	9.64819	9.64819	9.64819	9.64819	1	59.8029	0	2	1	0	0	0	1	0	1	0	0	4	1.98217	1.16364	0	277	75	171	0	9.64819	9.64819	9.64819	0	9.64819	0	9.64819	0	9.64819
[truncated: 1,147 more rows]

## Sheet: Labels
Variable	Label	Values
iam	Myocardial infarction	0 No, 1 Yes
ictus	Stroke	0 No, 1 Yes
cor	Coronary disease	0 No, 1 Yes
cer	Incident cerebrovascular event	0 No, 1 Yes
inter	Vascular intervention	0 No, 1 Yes
mortv	Vascular death	0 No, 1 Yes
mortnv	Non vascular death	0 No, 1 Yes
cort	Time (years) to coronary disease (or censoring)
cert	Time (years) to cerebrovascular event (or censoring)
intert	Time (years) to vascular intervention (or censoring)
ts	Follow-up (years)
sexe	Gender	0 Men, 1 Women
edat	Baseline age (years)
edat3	Baseline age	0 49-59, 1 60-69, 2 70-97
obesitat	General obesity (baseline)	0 Under weight / average, 1 Overweight, 2 Obese
obesab	Abdominal obesity (baseline)	0 No, 1 Yes
fuma2	Ever smoker (baseline)	0 No, 1 Yes
htahc	Baseline hypertension diagnostic	0 No, 1 Yes
diabhc	Baseline diabetes diagnostic	0 No, 1 Yes
hipercolhc	Baseline hypercholesterolemia diagnostic	0 No, 1 Yes
antihtahc	Antihypertensives (baseline)	0 No, 1 Yes
hipoliphc	Hypolipidemics (baseline)	0 No, 1 Yes
hipoglichc	Hypoglycemics (baseline)	0 No, 1 Yes
antiaghc	Antiplatelet/anticoagulant (baseline)	0 No, 1 Yes
regicor	REGICOR score (baseline)
score	SCORE index (bseline)
itb	Ankle-brachial index
itb3	Ankle-brachial index	0 Normal, 1 Borderline, 2 Low
coltot	Total cholesterol (mg/dl) (baseline)
hdl	HDL (mg/dl) (baseline)
ldl	LDL (mg/dl) (baseline)
event	Morbimortality	0 No, 1 Yes
eventt	Time (years) to morbimortality (or censoring)
iamt	Time (years) to myocardial infarction (or censoring)
ictust	Time (years) to stroke (or censoring)
mace	MACE	0 No, 1 Yes
macet	Time (years) to MACE (or censoring)
ecv	ICE	0 No, 1 Yes
ecvt	Time (years) to ICE (or censoring)
morbi	Morbidity	0 No, 1 Yes
morbit	Time (years) to morbidity (or censoring)
